# Supplementary material for: Bis[(E)-4-chloro-2-(cyclo­hexyl­imino­meth­yl)phenolato]nickel(II)
Source: Acta Crystallogr Sect E Struct Rep Online. 2008 May 30;64(Pt 6):m843. doi: 10.1107/S1600536808015390 (PMC2961407; doi:10.1107/S1600536808015390)
Supplement: Supplementary file 1 [file e-64-0m843-sup1.cif]

##############################################################################
###                                                                        ###
###        Electronic paper (Acta Crystallographica Section E)             ###
###                                                                        ###
##############################################################################
#                                                                            #
# This CIF contains the data in a paper accepted for publication in Acta     #
# Crystallographica Section E. It conforms to the requirements of Notes      #
# for Authors for Section E, and has been peer reviewed under the auspices   #
# of the IUCr Commission on Journals.                                        #
#                                                                            #
# Full details of the Crystallographic Information File format               #
# are given in the paper "The Crystallographic Information File (CIF):       #
# a New Standard Archive File for Crystallography" by S. R. Hall, F. H.      #
# Allen and I. D. Brown [Acta Cryst. (1991), A47, 655-685].                  #
#                                                                            #
# The current version of the core CIF dictionary is obtainable from          #
# ftp://ftp.iucr.org/pub/cif_core.dic. The current version number is 2.4.    #
#                                                                            #
# Software is freely available for graphical display of the structure(s) in  #
# this CIF.  For information consult the CIF home page http://www.iucr.org/  #
# cif/home.html                                                              #
#                                                                            #
# This file may be used for bona fide research purposes within the           #
# scientific community so long as proper attribution is given to the journal # 
# article from which it was obtained.                                        #
#                                                                            #
##############################################################################
                                             
data_global
_audit_creation_method     'form.cif (version 2.0)'
_journal_data_validation_number     ?
_journal_date_recd_electronic     2008-05-21
_journal_date_accepted     2008-05-22
_journal_name_full     'Acta Crystallographica, Section E'
_journal_year     2008
_journal_volume     64
_journal_issue      6
_journal_page_first     m843
_journal_page_last     m843
_journal_paper_category     QM
_journal_coeditor_code     SJ2506
_publ_contact_author_name     'Qing-Fu Zeng'
_publ_contact_author_address
;
Engineering Research Center for Clean Production of Textile Printing
Ministry of Education
Wuhan University of Science & Engineering
Wuhan 430073
People's Republic of China
;
_publ_contact_author_email     qingfu_zeng@163.com
_publ_contact_author_fax     ?
_publ_contact_author_phone     ?
_publ_section_title
;
Bis[(<i>E</i>)-4-chloro-2-(cyclohexyliminomethyl)phenolato]nickel(II)
;
loop_
    _publ_author_name
    _publ_author_address
    'Dong-Sheng Xia'
;
Engineering Research Center for Clean Production of Textile Printing
Ministry of Education
Wuhan University of Science & Engineering
Wuhan 430073
People's Republic of China
;
    'Wu Chen'
;
Engineering Research Center for Clean Production of Textile Printing
Ministry of Education
Wuhan University of Science & Engineering
Wuhan 430073
People's Republic of China
;
    'Yu-Min Zhao'
;
Engineering Research Center for Clean Production of Textile Printing
Ministry of Education
Wuhan University of Science & Engineering
Wuhan 430073
People's Republic of China
;
    'Qing-Fu Zeng'
;
Engineering Research Center for Clean Production of Textile Printing
Ministry of Education
Wuhan University of Science & Engineering
Wuhan 430073
People's Republic of China
;
data_I
_audit_creation_method     SHELXL-97
_chemical_name_systematic
;
Bis[(E)-4-chloro-2-(cyclohexyliminomethyl)phenolato]nickel(II)
;
_chemical_name_common     ?
_chemical_formula_moiety     'C26 H30 Cl2 N2 Ni O2'
_chemical_formula_sum     'C26 H30 Cl2 N2 Ni O2'
_chemical_formula_iupac     '[Ni (C13 H15 Cl N O)2]'
_chemical_formula_weight     532.13
_chemical_melting_point     ?
_symmetry_cell_setting     Orthorhombic
_symmetry_space_group_name_H-M     'P b c a'
_symmetry_space_group_name_Hall     '-P 2ac 2ab'
loop_
    _symmetry_equiv_pos_as_xyz
    'x, y, z'
    '-x+1/2, -y, z+1/2'
    '-x, y+1/2, -z+1/2'
    'x+1/2, -y+1/2, -z'
    '-x, -y, -z'
    'x-1/2, y, -z-1/2'
    'x, -y-1/2, z-1/2'
    '-x-1/2, y-1/2, z'
_cell_length_a     14.871(3)
_cell_length_b     13.563(3)
_cell_length_c     24.993(5)
_cell_angle_alpha     90.00
_cell_angle_beta     90.00
_cell_angle_gamma     90.00
_cell_volume     5040.9(17)
_cell_formula_units_Z     8
_cell_measurement_reflns_used     2013
_cell_measurement_theta_min     2.3
_cell_measurement_theta_max     25.3
_cell_measurement_temperature     298(2)
_exptl_crystal_description     block
_exptl_crystal_colour     green
_exptl_crystal_size_max     0.42
_exptl_crystal_size_mid     0.38
_exptl_crystal_size_min     0.37
_exptl_crystal_density_diffrn     1.402
_exptl_crystal_density_meas     ?
_exptl_crystal_density_method     'not measured'
_exptl_crystal_F_000     2224
_exptl_absorpt_coefficient_mu     1.007
_exptl_absorpt_correction_type     multi-scan
_exptl_absorpt_process_details     '(SADABS; Sheldrick, 1996)'
_exptl_absorpt_correction_T_min     0.663
_exptl_absorpt_correction_T_max     0.686
_exptl_special_details
;
;
_diffrn_ambient_temperature     298(2)
_diffrn_radiation_type     MoK\a
_diffrn_radiation_wavelength     0.71073
_diffrn_radiation_source     'fine-focus sealed tube'
_diffrn_radiation_monochromator     graphite
_diffrn_measurement_device_type     'Bruker SMART CCD area-detector'
_diffrn_measurement_method     \w
_diffrn_detector_area_resol_mean     ?
_diffrn_reflns_number     4933
_diffrn_reflns_av_R_equivalents     0.0230
_diffrn_reflns_av_sigmaI/netI     0.0963
_diffrn_reflns_theta_min     2.13
_diffrn_reflns_theta_max     25.50
_diffrn_reflns_theta_full     25.50
_diffrn_measured_fraction_theta_max     1.000
_diffrn_measured_fraction_theta_full     1.000
_diffrn_reflns_limit_h_min     -17
_diffrn_reflns_limit_h_max     18
_diffrn_reflns_limit_k_min     -15
_diffrn_reflns_limit_k_max     16
_diffrn_reflns_limit_l_min     -30
_diffrn_reflns_limit_l_max     30
_diffrn_standards_number     0
_diffrn_standards_interval_count     ?
_diffrn_standards_interval_time     ?
_diffrn_standards_decay_%     ?
_refine_special_details
;
 Refinement of F^2^ against ALL reflections.  The weighted R-factor wR and
 goodness of fit S are based on F^2^, conventional R-factors R are based
 on F, with F set to zero for negative F^2^. The threshold expression of
 F^2^ > 2sigma(F^2^) is used only for calculating R-factors(gt) etc. and is
 not relevant to the choice of reflections for refinement.  R-factors based
 on F^2^ are statistically about twice as large as those based on F, and R-
 factors based on ALL data will be even larger.
;
_reflns_number_total     4693
_reflns_number_gt     2416
_reflns_threshold_expression     I>2\s(I)
_refine_ls_structure_factor_coef     Fsqd
_refine_ls_matrix_type     full
_refine_ls_R_factor_all     0.1480
_refine_ls_R_factor_gt     0.0662
_refine_ls_wR_factor_gt     0.1282
_refine_ls_wR_factor_ref     0.1622
_refine_ls_goodness_of_fit_ref     1.042
_refine_ls_restrained_S_all     1.042
_refine_ls_number_reflns     4693
_refine_ls_number_parameters     298
_refine_ls_number_restraints     0
_refine_ls_hydrogen_treatment     constr
_refine_ls_weighting_scheme     calc
_refine_ls_weighting_details
                 'calc w=1/[\s^2^(Fo^2^)+(0.0617P)^2^] where P=(Fo^2^+2Fc^2^)/3'
_atom_sites_solution_hydrogens     geom
_atom_sites_solution_primary     direct
_atom_sites_solution_secondary     difmap
_refine_ls_shift/su_max     0.001
_refine_ls_shift/su_max_lt     0.001
_refine_ls_shift/su_mean     0.000
_refine_diff_density_max     0.318
_refine_diff_density_min     -0.450
_refine_ls_extinction_method     none
_refine_ls_extinction_coef     ?
loop_
    _atom_type_symbol
    _atom_type_description
    _atom_type_scat_dispersion_real
    _atom_type_scat_dispersion_imag
    _atom_type_scat_source
    'C' 'C' 0.0033 0.0016
                         'International Tables Vol C Tables 4.2.6.8 and 6.1.1.4'
    'H' 'H' 0.0000 0.0000
                         'International Tables Vol C Tables 4.2.6.8 and 6.1.1.4'
    'N' 'N' 0.0061 0.0033
                         'International Tables Vol C Tables 4.2.6.8 and 6.1.1.4'
    'O' 'O' 0.0106 0.0060
                         'International Tables Vol C Tables 4.2.6.8 and 6.1.1.4'
    'Cl' 'Cl' 0.1484 0.1585
                         'International Tables Vol C Tables 4.2.6.8 and 6.1.1.4'
    'Ni' 'Ni' 0.3393 1.1124
                         'International Tables Vol C Tables 4.2.6.8 and 6.1.1.4'
_computing_data_collection     'SMART (Bruker, 1998)'
_computing_cell_refinement     'SAINT (Bruker, 1998)'
_computing_data_reduction     'SAINT (Bruker, 1998)'
_computing_structure_solution     'SHELXS97 (Sheldrick, 2008)'
_computing_structure_refinement     'SHELXL97 (Sheldrick, 2008)'
_computing_molecular_graphics     'SHELXTL (Sheldrick, 2008)'
_computing_publication_material     'SHELXTL (Sheldrick, 2008)'
loop_
    _atom_site_type_symbol
    _atom_site_label
    _atom_site_fract_x
    _atom_site_fract_y
    _atom_site_fract_z
    _atom_site_U_iso_or_equiv
    _atom_site_adp_type
    _atom_site_calc_flag
    _atom_site_refinement_flags
    _atom_site_occupancy
    _atom_site_disorder_assembly
    _atom_site_disorder_group
    Ni Ni1 0.14197(4) 0.91723(5) 0.19419(3) 0.0418(2) Uani d . 1 . .
    Cl Cl1 -0.11240(16) 0.61620(16) 0.01142(8) 0.1021(8) Uani d . 1 . .
    Cl Cl2 0.32265(12) 1.23468(13) 0.39664(7) 0.0768(6) Uani d . 1 . .
    O O1 0.1603(3) 0.8322(3) 0.13420(17) 0.0644(12) Uani d . 1 . .
    O O2 0.2180(3) 0.9080(3) 0.25567(16) 0.0586(11) Uani d . 1 . .
    N N1 0.0151(3) 0.8732(3) 0.20947(18) 0.0460(12) Uani d . 1 . .
    N N2 0.1735(3) 1.0591(3) 0.17874(19) 0.0482(13) Uani d . 1 . .
    C C1 0.0059(4) 0.7796(4) 0.1256(2) 0.0473(15) Uani d . 1 . .
    C C2 0.0954(4) 0.7884(4) 0.1071(3) 0.0524(16) Uani d . 1 . .
    C C3 0.1154(4) 0.7475(5) 0.0575(3) 0.0618(17) Uani d . 1 . .
    H H3 0.1729 0.7560 0.0435 0.074 Uiso calc R 1 . .
    C C4 0.0536(5) 0.6954(5) 0.0286(3) 0.069(2) Uani d . 1 . .
    H H4 0.0699 0.6676 -0.0040 0.083 Uiso calc R 1 . .
    C C5 -0.0337(5) 0.6836(5) 0.0478(3) 0.0648(19) Uani d . 1 . .
    C C6 -0.0575(4) 0.7255(4) 0.0950(2) 0.0586(17) Uani d . 1 . .
    H H6 -0.1162 0.7187 0.1075 0.070 Uiso calc R 1 . .
    C C7 -0.0277(4) 0.8180(4) 0.1755(2) 0.0501(16) Uani d . 1 . .
    H H7 -0.0865 0.8014 0.1844 0.060 Uiso calc R 1 . .
    C C8 -0.0329(4) 0.9005(4) 0.2591(2) 0.0486(15) Uani d . 1 . .
    H H8 -0.0970 0.8860 0.2545 0.058 Uiso calc R 1 . .
    C C9 0.0027(5) 0.8394(5) 0.3045(2) 0.0683(19) Uani d . 1 . .
    H H9A 0.0673 0.8485 0.3072 0.082 Uiso calc R 1 . .
    H H9B -0.0086 0.7703 0.2973 0.082 Uiso calc R 1 . .
    C C10 -0.0411(5) 0.8677(5) 0.3573(3) 0.083(2) Uani d . 1 . .
    H H10A -0.1047 0.8520 0.3560 0.100 Uiso calc R 1 . .
    H H10B -0.0142 0.8298 0.3861 0.100 Uiso calc R 1 . .
    C C11 -0.0291(5) 0.9768(6) 0.3682(3) 0.079(2) Uani d . 1 . .
    H H11A -0.0592 0.9944 0.4013 0.095 Uiso calc R 1 . .
    H H11B 0.0344 0.9920 0.3721 0.095 Uiso calc R 1 . .
    C C12 -0.0682(5) 1.0352(5) 0.3224(3) 0.072(2) Uani d . 1 . .
    H H12A -0.1320 1.0212 0.3195 0.087 Uiso calc R 1 . .
    H H12B -0.0612 1.1051 0.3295 0.087 Uiso calc R 1 . .
    C C13 -0.0222(4) 1.0095(4) 0.2705(3) 0.0577(17) Uani d . 1 . .
    H H13A 0.0412 1.0259 0.2728 0.069 Uiso calc R 1 . .
    H H13B -0.0483 1.0476 0.2416 0.069 Uiso calc R 1 . .
    C C14 0.2385(3) 1.0838(4) 0.2672(2) 0.0449(14) Uani d . 1 . .
    C C15 0.2402(4) 0.9843(5) 0.2852(3) 0.0498(16) Uani d . 1 . .
    C C16 0.2693(4) 0.9689(5) 0.3380(3) 0.0601(18) Uani d . 1 . .
    H H16 0.2719 0.9045 0.3507 0.072 Uiso calc R 1 . .
    C C17 0.2941(4) 1.0439(5) 0.3720(3) 0.0622(18) Uani d . 1 . .
    H H17 0.3118 1.0304 0.4069 0.075 Uiso calc R 1 . .
    C C18 0.2920(4) 1.1408(5) 0.3530(2) 0.0530(16) Uani d . 1 . .
    C C19 0.2665(4) 1.1603(4) 0.3020(2) 0.0520(16) Uani d . 1 . .
    H H19 0.2674 1.2250 0.2897 0.062 Uiso calc R 1 . .
    C C20 0.2118(4) 1.1130(4) 0.2144(2) 0.0507(15) Uani d . 1 . .
    H H20 0.2236 1.1781 0.2049 0.061 Uiso calc R 1 . .
    C C21 0.1556(4) 1.1016(4) 0.1257(2) 0.0551(17) Uani d . 1 . .
    H H21 0.1659 1.1729 0.1275 0.066 Uiso calc R 1 . .
    C C22 0.2191(4) 1.0582(5) 0.0844(2) 0.0644(19) Uani d . 1 . .
    H H22A 0.2157 0.9868 0.0860 0.077 Uiso calc R 1 . .
    H H22B 0.2802 1.0774 0.0931 0.077 Uiso calc R 1 . .
    C C23 0.1970(4) 1.0921(6) 0.0278(2) 0.076(2) Uani d . 1 . .
    H H23A 0.2083 1.1623 0.0247 0.092 Uiso calc R 1 . .
    H H23B 0.2360 1.0584 0.0026 0.092 Uiso calc R 1 . .
    C C24 0.0995(4) 1.0709(5) 0.0138(3) 0.071(2) Uani d . 1 . .
    H H24A 0.0894 1.0002 0.0135 0.085 Uiso calc R 1 . .
    H H24B 0.0863 1.0961 -0.0217 0.085 Uiso calc R 1 . .
    C C25 0.0371(4) 1.1194(5) 0.0545(3) 0.0648(19) Uani d . 1 . .
    H H25A 0.0444 1.1904 0.0530 0.078 Uiso calc R 1 . .
    H H25B -0.0249 1.1041 0.0457 0.078 Uiso calc R 1 . .
    C C26 0.0575(4) 1.0836(5) 0.1107(2) 0.0575(16) Uani d . 1 . .
    H H26A 0.0446 1.0136 0.1131 0.069 Uiso calc R 1 . .
    H H26B 0.0189 1.1177 0.1359 0.069 Uiso calc R 1 . .
loop_
    _atom_site_aniso_label
    _atom_site_aniso_U_11
    _atom_site_aniso_U_22
    _atom_site_aniso_U_33
    _atom_site_aniso_U_12
    _atom_site_aniso_U_13
    _atom_site_aniso_U_23
    Ni1 0.0369(4) 0.0331(4) 0.0554(5) -0.0024(3) 0.0001(4) 0.0037(4)
    Cl1 0.1222(19) 0.1082(17) 0.0760(14) -0.0257(14) -0.0106(13) -0.0268(12)
    Cl2 0.0907(13) 0.0690(12) 0.0706(12) -0.0022(10) -0.0220(10) -0.0051(10)
    O1 0.054(3) 0.055(3) 0.085(3) -0.005(2) 0.012(2) -0.010(2)
    O2 0.064(3) 0.038(2) 0.074(3) -0.003(2) -0.008(2) 0.006(2)
    N1 0.047(3) 0.039(3) 0.052(3) -0.002(2) 0.007(3) -0.002(2)
    N2 0.045(3) 0.045(3) 0.055(3) -0.003(2) -0.012(2) 0.006(2)
    C1 0.057(4) 0.039(3) 0.047(4) 0.002(3) 0.007(3) -0.001(3)
    C2 0.055(4) 0.037(3) 0.065(5) 0.003(3) 0.012(4) 0.007(3)
    C3 0.064(4) 0.056(4) 0.066(5) 0.008(4) 0.013(4) -0.001(4)
    C4 0.097(6) 0.055(4) 0.055(4) 0.016(4) 0.011(4) -0.003(4)
    C5 0.090(5) 0.051(4) 0.054(4) 0.000(4) 0.000(4) -0.006(3)
    C6 0.064(4) 0.059(4) 0.053(4) 0.000(4) -0.003(4) 0.004(3)
    C7 0.045(4) 0.046(4) 0.059(4) -0.005(3) 0.004(3) 0.000(3)
    C8 0.044(3) 0.045(4) 0.057(4) -0.005(3) 0.002(3) -0.003(3)
    C9 0.097(5) 0.052(4) 0.057(4) 0.004(4) 0.017(4) 0.001(4)
    C10 0.107(6) 0.074(5) 0.070(5) 0.006(5) 0.011(5) -0.001(4)
    C11 0.085(6) 0.087(6) 0.064(5) 0.000(5) 0.005(4) -0.021(5)
    C12 0.081(5) 0.059(4) 0.077(5) 0.002(4) 0.005(4) -0.020(4)
    C13 0.057(4) 0.043(4) 0.073(5) 0.004(3) 0.009(3) -0.010(3)
    C14 0.038(3) 0.043(3) 0.054(4) -0.003(3) -0.005(3) 0.010(3)
    C15 0.039(3) 0.048(4) 0.062(4) 0.003(3) -0.001(3) 0.008(3)
    C16 0.054(4) 0.052(4) 0.074(5) 0.006(3) -0.007(4) 0.026(4)
    C17 0.057(4) 0.072(5) 0.057(4) -0.001(4) -0.006(3) 0.007(4)
    C18 0.049(4) 0.056(4) 0.054(4) 0.000(3) -0.009(3) 0.004(3)
    C19 0.046(4) 0.048(4) 0.062(4) 0.001(3) -0.003(3) 0.007(4)
    C20 0.045(3) 0.044(4) 0.063(4) 0.000(3) -0.005(3) 0.011(3)
    C21 0.059(4) 0.039(4) 0.067(4) -0.004(3) -0.019(3) 0.006(3)
    C22 0.045(4) 0.084(5) 0.064(4) -0.004(3) -0.005(3) 0.017(4)
    C23 0.063(5) 0.099(6) 0.067(5) -0.013(4) -0.007(4) 0.010(4)
    C24 0.069(5) 0.081(5) 0.064(5) -0.004(4) -0.015(4) 0.003(4)
    C25 0.063(4) 0.060(4) 0.072(5) 0.001(4) -0.021(4) 0.002(4)
    C26 0.053(4) 0.053(4) 0.066(4) 0.004(3) -0.009(3) 0.000(4)
_geom_special_details
;
 All esds (except the esd in the dihedral angle between two l.s. planes)
 are estimated using the full covariance matrix.  The cell esds are taken
 into account individually in the estimation of esds in distances, angles
 and torsion angles; correlations between esds in cell parameters are only
 used when they are defined by crystal symmetry.  An approximate (isotropic)
 treatment of cell esds is used for estimating esds involving l.s. planes.
;
loop_
    _geom_bond_atom_site_label_1
    _geom_bond_atom_site_label_2
    _geom_bond_site_symmetry_2
    _geom_bond_distance
    _geom_bond_publ_flag
    Ni1 O1 . 1.911(4) y
    Ni1 O2 . 1.911(4) y
    Ni1 N1 . 2.016(5) y
    Ni1 N2 . 2.018(5) y
    Cl1 C5 . 1.740(7) ?
    Cl2 C18 . 1.737(6) ?
    O1 C2 . 1.321(7) ?
    O2 C15 . 1.314(7) ?
    N1 C7 . 1.298(7) ?
    N1 C8 . 1.478(7) ?
    N2 C20 . 1.286(7) ?
    N2 C21 . 1.470(7) ?
    C1 C2 . 1.415(8) ?
    C1 C6 . 1.419(8) ?
    C1 C7 . 1.440(7) ?
    C2 C3 . 1.390(8) ?
    C3 C4 . 1.366(8) ?
    C3 H3 . 0.9300 ?
    C4 C5 . 1.394(9) ?
    C4 H4 . 0.9300 ?
    C5 C6 . 1.358(8) ?
    C6 H6 . 0.9300 ?
    C7 H7 . 0.9300 ?
    C8 C9 . 1.502(8) ?
    C8 C13 . 1.514(7) ?
    C8 H8 . 0.9800 ?
    C9 C10 . 1.520(8) ?
    C9 H9A . 0.9700 ?
    C9 H9B . 0.9700 ?
    C10 C11 . 1.516(9) ?
    C10 H10A . 0.9700 ?
    C10 H10B . 0.9700 ?
    C11 C12 . 1.508(9) ?
    C11 H11A . 0.9700 ?
    C11 H11B . 0.9700 ?
    C12 C13 . 1.508(8) ?
    C12 H12A . 0.9700 ?
    C12 H12B . 0.9700 ?
    C13 H13A . 0.9700 ?
    C13 H13B . 0.9700 ?
    C14 C19 . 1.417(7) ?
    C14 C15 . 1.423(7) ?
    C14 C20 . 1.434(7) ?
    C15 C16 . 1.404(8) ?
    C16 C17 . 1.374(8) ?
    C16 H16 . 0.9300 ?
    C17 C18 . 1.398(8) ?
    C17 H17 . 0.9300 ?
    C18 C19 . 1.356(7) ?
    C19 H19 . 0.9300 ?
    C20 H20 . 0.9300 ?
    C21 C22 . 1.516(8) ?
    C21 C26 . 1.526(7) ?
    C21 H21 . 0.9800 ?
    C22 C23 . 1.525(8) ?
    C22 H22A . 0.9700 ?
    C22 H22B . 0.9700 ?
    C23 C24 . 1.520(8) ?
    C23 H23A . 0.9700 ?
    C23 H23B . 0.9700 ?
    C24 C25 . 1.527(8) ?
    C24 H24A . 0.9700 ?
    C24 H24B . 0.9700 ?
    C25 C26 . 1.516(8) ?
    C25 H25A . 0.9700 ?
    C25 H25B . 0.9700 ?
    C26 H26A . 0.9700 ?
    C26 H26B . 0.9700 ?
loop_
    _geom_angle_atom_site_label_1
    _geom_angle_atom_site_label_2
    _geom_angle_atom_site_label_3
    _geom_angle_site_symmetry_1
    _geom_angle_site_symmetry_3
    _geom_angle
    _geom_angle_publ_flag
    O1 Ni1 O2 . . 120.45(18) y
    O1 Ni1 N1 . . 95.93(18) y
    O2 Ni1 N1 . . 112.44(18) y
    O1 Ni1 N2 . . 113.09(19) y
    O2 Ni1 N2 . . 94.54(17) y
    N1 Ni1 N2 . . 122.42(18) y
    C2 O1 Ni1 . . 124.8(4) ?
    C15 O2 Ni1 . . 123.3(4) ?
    C7 N1 C8 . . 117.2(5) ?
    C7 N1 Ni1 . . 120.4(4) ?
    C8 N1 Ni1 . . 122.4(4) ?
    C20 N2 C21 . . 118.8(5) ?
    C20 N2 Ni1 . . 120.8(4) ?
    C21 N2 Ni1 . . 120.3(4) ?
    C2 C1 C6 . . 119.5(6) ?
    C2 C1 C7 . . 125.5(6) ?
    C6 C1 C7 . . 115.0(5) ?
    O1 C2 C3 . . 118.7(6) ?
    O1 C2 C1 . . 123.8(6) ?
    C3 C2 C1 . . 117.4(6) ?
    C4 C3 C2 . . 122.2(6) ?
    C4 C3 H3 . . 118.9 ?
    C2 C3 H3 . . 118.9 ?
    C3 C4 C5 . . 120.3(6) ?
    C3 C4 H4 . . 119.8 ?
    C5 C4 H4 . . 119.8 ?
    C6 C5 C4 . . 119.6(7) ?
    C6 C5 Cl1 . . 119.9(6) ?
    C4 C5 Cl1 . . 120.5(6) ?
    C5 C6 C1 . . 120.8(6) ?
    C5 C6 H6 . . 119.6 ?
    C1 C6 H6 . . 119.6 ?
    N1 C7 C1 . . 127.2(6) ?
    N1 C7 H7 . . 116.4 ?
    C1 C7 H7 . . 116.4 ?
    N1 C8 C9 . . 109.0(5) ?
    N1 C8 C13 . . 110.7(5) ?
    C9 C8 C13 . . 111.0(5) ?
    N1 C8 H8 . . 108.7 ?
    C9 C8 H8 . . 108.7 ?
    C13 C8 H8 . . 108.7 ?
    C8 C9 C10 . . 111.5(5) ?
    C8 C9 H9A . . 109.3 ?
    C10 C9 H9A . . 109.3 ?
    C8 C9 H9B . . 109.3 ?
    C10 C9 H9B . . 109.3 ?
    H9A C9 H9B . . 108.0 ?
    C11 C10 C9 . . 110.6(6) ?
    C11 C10 H10A . . 109.5 ?
    C9 C10 H10A . . 109.5 ?
    C11 C10 H10B . . 109.5 ?
    C9 C10 H10B . . 109.5 ?
    H10A C10 H10B . . 108.1 ?
    C12 C11 C10 . . 109.3(6) ?
    C12 C11 H11A . . 109.8 ?
    C10 C11 H11A . . 109.8 ?
    C12 C11 H11B . . 109.8 ?
    C10 C11 H11B . . 109.8 ?
    H11A C11 H11B . . 108.3 ?
    C13 C12 C11 . . 110.9(6) ?
    C13 C12 H12A . . 109.5 ?
    C11 C12 H12A . . 109.5 ?
    C13 C12 H12B . . 109.5 ?
    C11 C12 H12B . . 109.5 ?
    H12A C12 H12B . . 108.0 ?
    C12 C13 C8 . . 109.9(5) ?
    C12 C13 H13A . . 109.7 ?
    C8 C13 H13A . . 109.7 ?
    C12 C13 H13B . . 109.7 ?
    C8 C13 H13B . . 109.7 ?
    H13A C13 H13B . . 108.2 ?
    C19 C14 C15 . . 119.7(5) ?
    C19 C14 C20 . . 116.4(5) ?
    C15 C14 C20 . . 124.0(5) ?
    O2 C15 C16 . . 119.3(6) ?
    O2 C15 C14 . . 124.4(6) ?
    C16 C15 C14 . . 116.3(6) ?
    C17 C16 C15 . . 123.6(6) ?
    C17 C16 H16 . . 118.2 ?
    C15 C16 H16 . . 118.2 ?
    C16 C17 C18 . . 118.7(6) ?
    C16 C17 H17 . . 120.6 ?
    C18 C17 H17 . . 120.6 ?
    C19 C18 C17 . . 120.6(6) ?
    C19 C18 Cl2 . . 121.4(5) ?
    C17 C18 Cl2 . . 118.1(5) ?
    C18 C19 C14 . . 121.1(6) ?
    C18 C19 H19 . . 119.5 ?
    C14 C19 H19 . . 119.5 ?
    N2 C20 C14 . . 127.1(5) ?
    N2 C20 H20 . . 116.5 ?
    C14 C20 H20 . . 116.5 ?
    N2 C21 C22 . . 110.4(5) ?
    N2 C21 C26 . . 109.4(5) ?
    C22 C21 C26 . . 111.4(5) ?
    N2 C21 H21 . . 108.5 ?
    C22 C21 H21 . . 108.5 ?
    C26 C21 H21 . . 108.5 ?
    C21 C22 C23 . . 112.4(5) ?
    C21 C22 H22A . . 109.1 ?
    C23 C22 H22A . . 109.1 ?
    C21 C22 H22B . . 109.1 ?
    C23 C22 H22B . . 109.1 ?
    H22A C22 H22B . . 107.9 ?
    C24 C23 C22 . . 111.2(5) ?
    C24 C23 H23A . . 109.4 ?
    C22 C23 H23A . . 109.4 ?
    C24 C23 H23B . . 109.4 ?
    C22 C23 H23B . . 109.4 ?
    H23A C23 H23B . . 108.0 ?
    C23 C24 C25 . . 110.2(5) ?
    C23 C24 H24A . . 109.6 ?
    C25 C24 H24A . . 109.6 ?
    C23 C24 H24B . . 109.6 ?
    C25 C24 H24B . . 109.6 ?
    H24A C24 H24B . . 108.1 ?
    C26 C25 C24 . . 111.0(5) ?
    C26 C25 H25A . . 109.4 ?
    C24 C25 H25A . . 109.4 ?
    C26 C25 H25B . . 109.4 ?
    C24 C25 H25B . . 109.4 ?
    H25A C25 H25B . . 108.0 ?
    C25 C26 C21 . . 111.6(5) ?
    C25 C26 H26A . . 109.3 ?
    C21 C26 H26A . . 109.3 ?
    C25 C26 H26B . . 109.3 ?
    C21 C26 H26B . . 109.3 ?
    H26A C26 H26B . . 108.0 ?
