# Supplementary material for: Bis[(E)-4-chloro-2-(cyclo­hexyl­imino­meth­yl)phenolato]nickel(II)
Source: Acta Crystallogr Sect E Struct Rep Online. 2008 May 30;64(Pt 6):m843. doi: 10.1107/S1600536808015390 (PMC2961407; doi:10.1107/S1600536808015390)
Supplement: Supplementary file 2 [file e-64-0m843-Isup2.hkl]

# 
# h,k,l, Fc-squared, Fo-squared, sigma(Fo-squared) and status flag 
# 
data_I
_shelx_title ' cc in Pbca' 
_shelx_refln_list_code          4 
_shelx_F_calc_maximum      342.37 
_exptl_crystal_F_000      2224.00 
_reflns_d_resolution_high  0.8255 
 
loop_ 
 _symmetry_equiv_pos_as_xyz 
 'x, y, z' 
 '-x+1/2, -y, z+1/2' 
 '-x, y+1/2, -z+1/2' 
 'x+1/2, -y+1/2, -z' 
 '-x, -y, -z' 
 'x-1/2, y, -z-1/2' 
 'x, -y-1/2, z-1/2' 
 '-x-1/2, y-1/2, z' 
 
_cell_length_a    14.8708 
_cell_length_b    13.5628 
_cell_length_c    24.9932 
_cell_angle_alpha  90.000 
_cell_angle_beta   90.000 
_cell_angle_gamma  90.000 
 
_shelx_F_squared_multiplier     1.000 
 
loop_ 
 _refln_index_h 
 _refln_index_k 
 _refln_index_l 
 _refln_F_squared_calc 
 _refln_F_squared_meas 
 _refln_F_squared_sigma 
 _refln_observed_status 
   2   0   0      450.11      294.05     27.81 o 
   4   0   0    11066.73    10066.61    163.24 o 
   6   0   0    16437.81    18109.46    272.44 o 
   8   0   0     4418.39     4938.21    168.83 o 
  10   0   0     5754.61     6016.28    223.37 o 
  12   0   0     1297.50     1416.59    146.12 o 
  14   0   0     1233.47     1250.43    172.72 o 
  16   0   0      762.56      674.35    164.94 o 
  18   0   0      337.70      347.38    170.04 o 
   2   1   0    11650.95    12642.54    136.40 o 
   4   1   0    57724.99    55615.50    387.09 o 
   6   1   0     6743.13     7322.59    179.03 o 
   8   1   0      942.52     1002.53     86.97 o 
  10   1   0      643.96      539.89    104.82 o 
  12   1   0      955.67     1144.88    137.01 o 
  14   1   0      201.21      205.87    113.69 o 
  16   1   0      519.37      615.20    160.33 o 
   0   2   0    19486.09    21459.58    172.84 o 
   2   2   0    24591.15    23950.72    215.35 o 
   4   2   0     2162.74     1628.66     77.25 o 
   6   2   0     4729.69     4484.19    148.67 o 
   8   2   0     3888.48     4031.75    161.78 o 
  10   2   0     3199.86     3692.75    179.52 o 
  12   2   0     1076.38      973.14    154.74 o 
  14   2   0     1506.59     1615.18    181.95 o 
  16   2   0      135.95      273.29    151.22 o 
   2   3   0    24971.01    21515.93    233.32 o 
   4   3   0      349.04      472.84     54.54 o 
   6   3   0    11965.55    13102.02    251.06 o 
   8   3   0     6515.21     6443.82    208.67 o 
  10   3   0     3644.41     3753.24    184.38 o 
  12   3   0    10357.29    11462.07    348.23 o 
  14   3   0      198.30      148.79    125.71 o 
  16   3   0     4699.77     4494.51    300.25 o 
   0   4   0    39613.19    44900.29    357.46 o 
   2   4   0        0.36       49.43     34.37 o 
   4   4   0     2529.21     2806.34    111.62 o 
   6   4   0     1044.27     1369.95     99.35 o 
   8   4   0     5279.61     5861.18    204.90 o 
  10   4   0     1040.59     1010.79    124.38 o 
  12   4   0     2088.65     2109.52    178.30 o 
  14   4   0     1626.82     1910.20    181.70 o 
  16   4   0      536.69      541.96    178.79 o 
   2   5   0    21329.47    21580.19    292.72 o 
   4   5   0      299.13      363.77     61.09 o 
   6   5   0     5953.64     6173.45    199.56 o 
   8   5   0     2574.45     2684.27    156.32 o 
  10   5   0      373.56      357.70    112.71 o 
  12   5   0        4.89       38.02    103.36 o 
  14   5   0      546.10      473.82    172.59 o 
  16   5   0      623.11      583.49    169.92 o 
   0   6   0    62075.61    70999.88    559.20 o 
   2   6   0    18164.89    18745.06    299.28 o 
   4   6   0    40063.87    42605.30    474.91 o 
   6   6   0     3083.20     3141.08    155.35 o 
   8   6   0      479.09      731.92    100.33 o 
  10   6   0     1637.62     1670.56    150.37 o 
  12   6   0      504.26      369.12    127.41 o 
  14   6   0     1863.58     1712.10    193.36 o 
  16   6   0        1.36     -141.62    141.62 o 
   2   7   0       29.82       84.05     61.22 o 
   4   7   0     5838.67     6312.16    208.55 o 
   6   7   0      773.84      875.48     97.41 o 
   8   7   0     2212.41     1957.45    160.57 o 
  10   7   0      276.23      270.13     98.63 o 
  12   7   0       14.64      189.23     99.72 o 
  14   7   0       32.80      379.20    131.18 o 
  16   7   0      253.49      437.74    166.52 o 
   0   8   0        7.26       98.26     67.65 o 
   2   8   0     1013.84      977.27    105.55 o 
   4   8   0     2074.58     2622.20    152.07 o 
   6   8   0       28.01       21.98     81.50 o 
   8   8   0       36.01     -148.06    100.69 o 
  10   8   0     2153.65     2062.88    171.26 o 
  12   8   0        1.21     -135.55    129.72 o 
  14   8   0      579.69      242.80    180.25 o 
   2   9   0     2729.05     2990.47    159.72 o 
   4   9   0      495.08      323.33     95.83 o 
   6   9   0     9557.62    10084.47    309.84 o 
   8   9   0     1796.24     1392.78    180.49 o 
  10   9   0      985.80      825.20    160.45 o 
  12   9   0     3429.25     3487.61    238.06 o 
  14   9   0       98.79       40.20    162.39 o 
   0  10   0     4798.62     5198.25    221.66 o 
   2  10   0     1216.13     1184.72    144.29 o 
   4  10   0      250.29      196.16    123.40 o 
   6  10   0        4.77      -24.90    114.17 o 
   8  10   0      832.71      936.94    146.60 o 
  10  10   0      960.59     1258.93    164.58 o 
  12  10   0      136.11      224.09    146.24 o 
  14  10   0      154.87      225.19    140.65 o 
   2  11   0     4996.15     5066.71    244.74 o 
   4  11   0     1664.35     1655.99    163.61 o 
   6  11   0     1025.46     1151.44    152.43 o 
   8  11   0      866.94      844.03    146.12 o 
  10  11   0      714.41      722.20    174.42 o 
  12  11   0      383.87       13.24    197.37 o 
   0  12   0     6840.81     7419.76    289.20 o 
   2  12   0     1915.95     1858.70    187.41 o 
   4  12   0     2617.56     2514.10    204.54 o 
   6  12   0     1661.20     1482.54    181.34 o 
   8  12   0     1234.99     1145.00    184.74 o 
  10  12   0     2844.90     2564.39    225.67 o 
  12  12   0       17.31      -67.17    147.70 o 
   2  13   0     1013.40     1063.26    147.70 o 
   4  13   0     1331.69     1293.19    177.45 o 
   6  13   0      682.95      767.63    142.47 o 
   8  13   0      141.82      175.15    151.10 o 
  10  13   0        0.50      -51.98    150.37 o 
   0  14   0       98.14      286.28    132.03 o 
   2  14   0        0.35       34.74    137.61 o 
   4  14   0      470.17      456.45    156.68 o 
   6  14   0       36.53     -144.29    155.83 o 
   8  14   0      315.55      378.59    150.61 o 
   2  15   0     2681.88     2100.41    244.50 o 
   4  15   0      447.50      537.46    156.81 o 
   6  15   0      420.25      522.28    176.00 o 
   0  16   0      705.78      512.56    195.43 o 
   2  16   0      261.51      335.11    145.02 o 
   4  16   0       49.25      -13.60    144.90 o 
   1   1   1     3018.56     3048.41     57.09 o 
   2   1   1    42722.82    42887.08    253.61 o 
   3   1   1    39368.67    37895.20    281.54 o 
   4   1   1    39333.15    38998.30    325.63 o 
   5   1   1    14922.83    14368.49    223.85 o 
   6   1   1    15003.54    15649.04    256.89 o 
   7   1   1      141.74      172.47     48.58 o 
   8   1   1     3377.74     3038.08    147.09 o 
   9   1   1       84.21      115.99     74.94 o 
  10   1   1      807.03      727.91    115.02 o 
  11   1   1      518.63      421.71    106.52 o 
  12   1   1     6709.27     7400.93    274.86 o 
  13   1   1      487.89      469.56    130.81 o 
  14   1   1       60.15      278.63     99.60 o 
  15   1   1       60.88      248.63    122.80 o 
  16   1   1      570.97      493.25    140.53 o 
  17   1   1      202.60      174.42    147.45 o 
   0   2   1    21753.83    26367.18    191.66 o 
   1   2   1     3607.94     4140.45     82.71 o 
   2   2   1    40845.44    37780.05    271.58 o 
   3   2   1     6252.90     6057.22    125.23 o 
   4   2   1     6579.36     7398.50    151.83 o 
   5   2   1    13127.26    12786.96    218.02 o 
   6   2   1    19001.75    19955.53    296.36 o 
   7   2   1     2208.16     2358.39    118.06 o 
   8   2   1    14377.99    15064.09    303.04 o 
   9   2   1     2313.32     2371.02    147.82 o 
  10   2   1     3264.96     3338.33    172.11 o 
  11   2   1       74.37       78.10     93.04 o 
  12   2   1      106.46      138.34     98.50 o 
  13   2   1       25.24      142.84    110.65 o 
  14   2   1     1565.28     1828.22    191.79 o 
  15   2   1       95.70      159.96    119.76 o 
  16   2   1      178.42      336.20    150.97 o 
  17   2   1       56.66      257.13    133.24 o 
   1   3   1      300.24      215.35     37.53 o 
   2   3   1     3499.46     3544.33     99.35 o 
   3   3   1      332.85      358.91     53.93 o 
   4   3   1      778.30      620.90     64.01 o 
   5   3   1     4600.37     4255.23    137.98 o 
   6   3   1       12.88        0.00     42.03 o 
   7   3   1      755.88      851.68     86.72 o 
   8   3   1      617.82      731.07     92.19 o 
   9   3   1      554.70      448.92     92.19 o 
  10   3   1        0.87       79.80     79.07 o 
  11   3   1      262.17      377.62    103.73 o 
  12   3   1       37.16      221.54    102.15 o 
  13   3   1      134.23       48.71    113.81 o 
  14   3   1       48.59      127.90    113.69 o 
  15   3   1       44.89       69.84    133.48 o 
  16   3   1      188.57       88.67    172.96 o 
  17   3   1       35.87        0.00    144.90 o 
   0   4   1      421.85      696.82     56.72 o 
   1   4   1    13399.71    13269.64    200.77 o 
   2   4   1    13076.46    13537.70    210.00 o 
   3   4   1      577.16      619.45     57.82 o 
   4   4   1     8008.17     9067.61    193.24 o 
   5   4   1     1292.61     1565.50     93.65 o 
   6   4   1      156.47      171.99     58.79 o 
   7   4   1      529.51      623.45     86.36 o 
   8   4   1     5328.66     5435.95    201.50 o 
   9   4   1     1702.78     1718.78    131.78 o 
  10   4   1     5256.33     5362.59    218.75 o 
  11   4   1       22.77        8.38    106.52 o 
  12   4   1     1490.03     1630.48    159.72 o 
  13   4   1      454.01      270.61    135.67 o 
  14   4   1     1730.38     1816.31    170.89 o 
  15   4   1       54.28      119.15    129.36 o 
  16   4   1       12.77      206.97    140.53 o 
  17   4   1      167.39      126.08    162.64 o 
   1   5   1     5009.37     5547.21    145.51 o 
   2   5   1    36819.46    39981.52    394.38 o 
   3   5   1     1716.56     1700.20     98.63 o 
   4   5   1    11636.56    12052.85    237.58 o 
   5   5   1      939.53      971.32     90.73 o 
   6   5   1      200.69      287.25     72.51 o 
   7   5   1       22.52      -11.05     64.74 o 
   8   5   1     3218.96     3159.79    171.14 o 
   9   5   1     1801.24     1701.66    150.12 o 
  10   5   1     3542.41     3687.41    211.58 o 
  11   5   1     2209.13     2376.73    164.82 o 
  12   5   1     3237.69     2996.54    208.18 o 
  13   5   1       39.29      114.29    116.24 o 
  14   5   1       79.94      124.38    135.19 o 
  15   5   1      284.22      208.55    149.76 o 
  16   5   1     1155.64     1060.95    201.14 o 
  17   5   1      127.74      200.17    157.90 o 
   0   6   1     2492.55     2681.23    118.55 o 
   1   6   1      323.04      362.80     63.77 o 
   2   6   1     2260.75     2330.09    119.27 o 
   3   6   1      434.34      469.69     72.03 o 
   4   6   1        0.52      -56.72     59.03 o 
   5   6   1       92.75       33.16     72.75 o 
   6   6   1     1215.49     1320.15    107.74 o 
   7   6   1     3466.39     3192.58    172.11 o 
   8   6   1     1522.27     1520.32    136.04 o 
   9   6   1       77.47      116.60     98.14 o 
  10   6   1       15.53       59.27     99.84 o 
  11   6   1       51.04      101.30     97.90 o 
  12   6   1       19.78      270.13     96.44 o 
  13   6   1       33.86       86.72    116.84 o 
  14   6   1       38.08     -143.20    120.12 o 
  15   6   1        0.19     -107.37    132.27 o 
  16   6   1       15.25       68.26    137.01 o 
   1   7   1     7298.75     8292.93    215.11 o 
   2   7   1    19513.62    22166.84    348.35 o 
   3   7   1     5279.52     5586.56    189.36 o 
   4   7   1     1298.17     1522.38    118.42 o 
   5   7   1       17.83       55.63     71.78 o 
   6   7   1     1677.97     1721.09    132.39 o 
   7   7   1     1583.31     1834.17    146.48 o 
   8   7   1      840.07      951.76    126.44 o 
   9   7   1       68.16       33.40    103.61 o 
  10   7   1     1889.25     1813.64    161.66 o 
  11   7   1       17.22       19.43    107.49 o 
  12   7   1     3066.66     3151.89    213.77 o 
  13   7   1       30.33      -42.63    114.78 o 
  14   7   1        0.12       24.29    147.33 o 
  15   7   1       26.02      -12.39    148.42 o 
  16   7   1      495.04      478.67    184.74 o 
   0   8   1     5327.01     5586.92    195.92 o 
   1   8   1      837.40      805.77     94.37 o 
   2   8   1       47.62      -78.71     73.73 o 
   3   8   1      882.29      707.63    109.56 o 
   4   8   1     4410.75     4718.97    186.56 o 
   5   8   1      821.79      916.42    113.44 o 
   6   8   1      804.43      695.85    111.86 o 
   7   8   1      360.57      445.76     90.85 o 
   8   8   1     1671.46     1657.69    154.86 o 
   9   8   1      187.90      188.26    123.28 o 
  10   8   1      345.40      307.78    120.97 o 
  11   8   1       73.28       -9.72    120.73 o 
  12   8   1      754.63      708.48    166.52 o 
  13   8   1       12.54      -67.41    131.91 o 
  14   8   1     1573.01     1502.83    213.04 o 
  15   8   1        9.86       68.26    141.14 o 
   1   9   1        0.30       72.63     73.97 o 
   2   9   1      102.22       -6.44     78.10 o 
   3   9   1      546.44      713.94     95.47 o 
   4   9   1      239.53      474.06     94.25 o 
   5   9   1     1188.00     1284.56    132.39 o 
   6   9   1      320.02      266.00    112.47 o 
   7   9   1      206.25      239.03    110.04 o 
   8   9   1     1608.14     1777.45    162.76 o 
   9   9   1      216.48      144.78    126.08 o 
  10   9   1      513.30      534.55    127.65 o 
  11   9   1      226.06      339.97    134.70 o 
  12   9   1      200.55      280.94    140.53 o 
  13   9   1        1.32      -59.39    136.89 o 
  14   9   1        9.88       53.44    148.55 o 
  15   9   1        9.07      -40.81    150.85 o 
   0  10   1     6602.50     7367.04    261.75 o 
   1  10   1      329.95      410.78    118.79 o 
   2  10   1      441.95      380.90    114.05 o 
   3  10   1      249.90      195.92    107.25 o 
   4  10   1     8944.51     8959.87    290.17 o 
   5  10   1      307.44      304.38    120.73 o 
   6  10   1     3871.75     3824.66    214.62 o 
   7  10   1       94.10      -17.49    112.84 o 
   8  10   1       27.20        0.00    103.85 o 
   9  10   1     1031.71     1059.74    164.94 o 
  10  10   1     1001.43      792.65    163.97 o 
  11  10   1      294.42       35.10    147.33 o 
  12  10   1      651.58      595.52    163.73 o 
  13  10   1      141.14      329.76    158.75 o 
  14  10   1     1067.44     1079.90    222.27 o 
   1  11   1       40.71       16.76     97.17 o 
   2  11   1     7200.55     7632.80    281.54 o 
   3  11   1      257.82      348.83    116.36 o 
   4  11   1     4846.42     4961.52    247.05 o 
   5  11   1     1191.06     1220.19    156.08 o 
   6  11   1     1052.25      814.88    146.48 o 
   7  11   1      456.31      385.76    132.27 o 
   8  11   1       68.82       31.94    126.44 o 
   9  11   1      162.64      201.50    147.70 o 
  10  11   1       68.20      -22.47    127.78 o 
  11  11   1      421.54      635.60    157.05 o 
  12  11   1     2574.48     2714.15    240.01 o 
  13  11   1       39.35      278.99    164.94 o 
   0  12   1      787.29      813.66    159.60 o 
   1  12   1      489.06      590.54    136.76 o 
   2  12   1     1133.30     1173.91    171.50 o 
   3  12   1       36.26      -18.34    113.81 o 
   4  12   1      236.87      277.54    120.49 o 
   5  12   1        1.44      -87.21    107.49 o 
   6  12   1       14.49      233.32    106.03 o 
   7  12   1      379.57      353.45    133.48 o 
   8  12   1      126.34       23.08    155.47 o 
   9  12   1        0.23      -34.49    136.28 o 
  10  12   1       39.47      -12.02    150.37 o 
  11  12   1       40.03      172.96    150.00 o 
  12  12   1        1.69     -201.62    159.60 o 
   1  13   1      864.45      687.22    159.23 o 
   2  13   1     2245.00     2394.95    218.26 o 
   3  13   1      833.73      896.13    154.62 o 
   4  13   1        8.41      326.73    113.20 o 
   5  13   1       46.87      -53.32    125.59 o 
   6  13   1     1012.09      786.70    173.20 o 
   7  13   1      188.52      323.93    151.34 o 
   8  13   1      563.59      648.23    166.28 o 
   9  13   1       43.79       13.00    165.91 o 
  10  13   1      234.64      162.88    162.88 o 
  11  13   1       12.66       42.63    157.78 o 
   0  14   1     1859.21     1645.54    208.67 o 
   1  14   1      413.32      380.41    155.95 o 
   2  14   1      372.56      453.17    154.62 o 
   3  14   1        9.40      153.16    129.60 o 
   4  14   1      877.63      839.78    157.29 o 
   5  14   1      198.82      196.52    155.35 o 
   6  14   1      466.97      429.60    162.76 o 
   7  14   1      185.00      182.80    167.01 o 
   8  14   1      290.39      270.37    163.36 o 
   9  14   1       78.93     -254.88    169.92 o 
   1  15   1        3.81       25.39    146.97 o 
   2  15   1       34.74       89.52    166.16 o 
   3  15   1      163.77        0.00    175.27 o 
   4  15   1       10.26       39.60    165.91 o 
   5  15   1      126.48       80.65    171.02 o 
   6  15   1        3.63      110.41    144.66 o 
   7  15   1       19.89      127.65    164.94 o 
   0  16   1     1488.08     1864.53    231.99 o 
   1  16   1        5.83       69.60    170.17 o 
   2  16   1      340.73      238.43    181.34 o 
   3  16   1        9.46      184.26    139.56 o 
   4  16   1      976.81      748.19    210.49 o 
   1   0   2    11080.79    10022.16     98.50 o 
   2   0   2    19798.06    19255.56    165.91 o 
   3   0   2    99481.43    83746.40   1731.54 o 
   4   0   2    49898.01    44631.37    347.86 o 
   5   0   2    12317.60    13985.89    218.99 o 
   6   0   2    13008.87    14518.13    245.96 o 
   7   0   2     1580.52     1844.61    111.74 o 
   8   0   2    12899.53    15350.25    299.03 o 
   9   0   2    10811.30    10982.06    271.34 o 
  10   0   2    10224.79    10158.44    288.47 o 
  11   0   2      873.02      982.86    126.68 o 
  12   0   2       69.39      127.78     98.99 o 
  13   0   2     1017.45     1081.24    163.12 o 
  14   0   2     3280.23     3636.15    231.38 o 
  15   0   2     1527.73     1854.82    204.17 o 
  16   0   2      222.11       24.66    160.93 o 
  17   0   2        6.41      161.18    131.54 o 
   1   1   2     7981.28     7508.67     95.35 o 
   2   1   2    15480.08    15114.86    155.35 o 
   3   1   2     8618.26     7862.60    133.48 o 
   4   1   2       97.82       82.59     38.14 o 
   5   1   2    24715.19    23891.57    287.86 o 
   6   1   2     2317.79     2309.93    106.16 o 
   7   1   2     8608.15     9476.32    220.09 o 
   8   1   2       55.22      108.59     58.42 o 
   9   1   2      511.93      554.95     94.25 o 
  10   1   2     2140.86     1898.54    144.66 o 
  11   1   2      885.96     1058.65    130.93 o 
  12   1   2      948.85     1250.55    141.26 o 
  13   1   2      447.21      566.73    134.82 o 
  14   1   2        0.16      114.17    113.08 o 
  15   1   2      105.85      272.44    124.38 o 
  16   1   2      366.52      458.15    172.11 o 
  17   1   2      129.04        0.00    151.58 o 
   0   2   2    84201.22    71160.93   1379.91 o 
   1   2   2    18651.57    17755.04    171.74 o 
   2   2   2      139.69      154.13     30.24 o 
   3   2   2     7329.28     7198.21    138.59 o 
   4   2   2      236.63      298.79     44.70 o 
   5   2   2     1070.20     1068.12     74.70 o 
   6   2   2     1066.29     1160.92     84.05 o 
   7   2   2    15121.98    15404.54    286.89 o 
   8   2   2      369.24      234.90     79.80 o 
   9   2   2      529.34      556.04     89.88 o 
  10   2   2     4122.97     4477.51    199.56 o 
  11   2   2      456.79      582.04    104.46 o 
  12   2   2       50.14        0.00     95.22 o 
  13   2   2      211.65       -8.99    104.70 o 
  14   2   2       78.14       10.57    115.39 o 
  15   2   2       10.36       45.91    130.81 o 
  16   2   2       15.49       87.57    130.57 o 
  17   2   2       41.78     -140.29    147.09 o 
   1   3   2    12450.16    10651.93    156.32 o 
   2   3   2   107307.13    94617.80   2052.68 o 
   3   3   2    24687.21    25231.52    275.47 o 
   4   3   2      974.34     1058.28     68.38 o 
   5   3   2     1816.10     1984.17    101.91 o 
   6   3   2    11540.50    11947.06    242.07 o 
   7   3   2    13857.11    14154.60    280.82 o 
   8   3   2      196.67      245.96     71.66 o 
   9   3   2      742.29      886.54     99.84 o 
  10   3   2     2574.67     2221.99    161.91 o 
  11   3   2      649.98      768.60    125.10 o 
  12   3   2      953.17      811.48    143.57 o 
  13   3   2      708.01      724.27    132.03 o 
  14   3   2       81.88      203.45    102.15 o 
  15   3   2      272.84      315.31    155.35 o 
  16   3   2     1235.35     1054.27    180.98 o 
  17   3   2      140.53       41.42    166.89 o 
   0   4   2     9809.82    11212.35    182.55 o 
   1   4   2    24907.50    25491.93    275.71 o 
   2   4   2     3510.39     3794.54    115.02 o 
   3   4   2        1.39      -19.43     38.14 o 
   4   4   2      858.62      842.69     64.13 o 
   5   4   2     5268.96     5326.27    165.43 o 
   6   4   2     3860.92     4276.61    154.62 o 
   7   4   2     7922.16     7894.06    224.70 o 
   8   4   2       68.99       80.89     79.31 o 
   9   4   2     1109.24     1270.59    132.76 o 
  10   4   2      464.63      328.19     93.77 o 
  11   4   2     1668.36     1898.79    156.32 o 
  12   4   2       67.67       92.19    107.49 o 
  13   4   2       93.39      332.56    103.24 o 
  14   4   2     1092.25     1033.26    163.00 o 
  15   4   2       21.41     -134.46    145.27 o 
  16   4   2       81.65       51.74    144.05 o 
  17   4   2        2.60      -26.36    146.97 o 
   1   5   2     1249.67     1429.34     84.17 o 
   2   5   2      108.37      210.37     48.95 o 
   3   5   2     4697.13     4394.55    144.54 o 
   4   5   2      197.45      200.90     58.42 o 
   5   5   2     6827.71     6546.09    191.91 o 
   6   5   2      464.03      518.63     81.14 o 
   7   5   2      150.75      150.97     74.21 o 
   8   5   2       74.35       86.60     75.06 o 
   9   5   2     2424.92     2096.16    161.30 o 
  10   5   2       69.39      112.47    104.82 o 
  11   5   2     2201.02     2216.28    172.35 o 
  12   5   2     1348.50     1428.86    151.95 o 
  13   5   2      331.44      333.77    140.77 o 
  14   5   2       59.36       34.01    140.04 o 
  15   5   2      441.92      367.66    153.04 o 
  16   5   2      585.49      317.86    183.53 o 
  17   5   2       46.30      -13.48    151.34 o 
   0   6   2     1446.60     1946.03    100.45 o 
   1   6   2     5516.29     6456.33    176.36 o 
   2   6   2     2987.14     3071.97    133.00 o 
   3   6   2      818.86     1011.88     88.79 o 
   4   6   2     4652.48     4702.33    168.10 o 
   5   6   2      603.96      811.48     88.18 o 
   6   6   2     2890.66     3011.60    151.95 o 
   7   6   2     1428.14     1272.05    118.42 o 
   8   6   2      987.16      966.22    124.62 o 
   9   6   2     4907.88     4878.57    222.27 o 
  10   6   2     5725.15     5800.33    256.28 o 
  11   6   2        1.40      110.77    105.91 o 
  12   6   2      563.81      450.25    135.31 o 
  13   6   2     1595.09     1343.35    185.11 o 
  14   6   2     1840.72     1487.04    198.95 o 
  15   6   2      586.72      518.15    177.33 o 
  16   6   2       65.24       81.62    166.76 o 
   1   7   2      411.29      490.33     73.48 o 
   2   7   2     4801.48     5381.41    179.76 o 
   3   7   2       40.54      -10.32     64.98 o 
   4   7   2       52.03      109.56     61.82 o 
   5   7   2     1005.73      894.19    107.98 o 
   6   7   2     2044.60     2114.38    140.77 o 
   7   7   2      763.93      657.46    103.97 o 
   8   7   2      321.35      494.10     91.95 o 
   9   7   2     2052.31     1903.64    159.72 o 
  10   7   2       84.71       63.04    108.59 o 
  11   7   2      306.95      291.99    116.84 o 
  12   7   2      118.85      210.00    115.87 o 
  13   7   2       67.09      271.46    117.57 o 
  14   7   2       25.29      -92.31    140.41 o 
  15   7   2      304.45       65.47    175.15 o 
  16   7   2      216.75      -67.05    174.30 o 
   0   8   2     2314.68     2411.23    139.31 o 
   1   8   2     6917.18     7969.36    227.74 o 
   2   8   2     1602.10     1559.43    120.73 o 
   3   8   2      135.83      166.76     68.50 o 
   4   8   2    11322.99    11620.94    294.66 o 
   5   8   2     5719.80     5103.03    211.34 o 
   6   8   2      557.19      803.46    104.82 o 
   7   8   2       14.88      179.40     87.21 o 
   8   8   2      658.31      810.38    115.99 o 
   9   8   2      136.32      161.30    118.18 o 
  10   8   2      665.13      788.03    130.33 o 
  11   8   2     1038.35     1092.78    150.85 o 
  12   8   2       18.33      -94.25    124.25 o 
  13   8   2      164.24       11.90    133.73 o 
  14   8   2       24.49       12.75    156.32 o 
  15   8   2        0.45       95.47    153.53 o 
   1   9   2     4383.24     5110.19    206.48 o 
   2   9   2     6163.03     7165.78    246.20 o 
   3   9   2     3931.90     4087.01    194.34 o 
   4   9   2     3918.33     3825.87    199.56 o 
   5   9   2      406.54      121.95    117.57 o 
   6   9   2     3790.73     3592.43    210.61 o 
   7   9   2     2144.29     2256.12    170.89 o 
   8   9   2      321.47      235.27    113.69 o 
   9   9   2       49.13       86.72    114.42 o 
  10   9   2       82.45     -193.85    129.23 o 
  11   9   2      577.41      525.92    128.75 o 
  12   9   2     1006.55     1087.55    170.65 o 
  13   9   2       23.87     -178.55    138.34 o 
  14   9   2      140.15     -223.73    149.15 o 
  15   9   2       63.31       28.54    160.93 o 
   0  10   2     1585.10     1580.80    139.19 o 
   1  10   2     2481.74     2655.85    174.90 o 
   2  10   2     1080.16     1169.30    130.33 o 
   3  10   2        3.50     -141.26     99.48 o 
   4  10   2       33.78       72.75    103.85 o 
   5  10   2      487.10      446.49    123.52 o 
   6  10   2      316.27      317.74    112.35 o 
   7  10   2      193.43      148.55    121.82 o 
   8  10   2      731.02      578.51    160.93 o 
   9  10   2       38.63      134.94    116.84 o 
  10  10   2      310.69      109.92    146.72 o 
  11  10   2       22.25     -133.36    121.70 o 
  12  10   2      166.12      136.40    148.18 o 
  13  10   2      131.44      263.45    152.43 o 
  14  10   2      130.61      168.10    137.25 o 
   1  11   2        8.05      -88.18     98.50 o 
   2  11   2      279.50      291.14    130.45 o 
   3  11   2      544.02      619.93    118.79 o 
   4  11   2      259.58      412.72    127.53 o 
   5  11   2      287.96      250.57    142.96 o 
   6  11   2       74.99      -18.34    114.05 o 
   7  11   2     1298.77     1345.78    155.10 o 
   8  11   2       34.62      -40.45    129.36 o 
   9  11   2      129.86      212.43    128.87 o 
  10  11   2       94.18      153.16    132.76 o 
  11  11   2      659.73      721.96    166.04 o 
  12  11   2      554.65      710.66    182.43 o 
  13  11   2        0.69      111.50    142.11 o 
   0  12   2     5639.64     5659.07    269.40 o 
   1  12   2     1166.85     1266.22    160.81 o 
   2  12   2      327.39      181.22    130.45 o 
   3  12   2      201.72      300.86    111.86 o 
   4  12   2      864.45      934.27    151.34 o 
   5  12   2     2951.57     2425.56    227.74 o 
   6  12   2      249.13      582.89    132.76 o 
   7  12   2       14.86       55.14    129.11 o 
   8  12   2     1412.07     1301.81    199.19 o 
   9  12   2      759.61      711.63    176.85 o 
  10  12   2     1538.22     1355.25    203.08 o 
  11  12   2      210.15      -12.75    167.86 o 
  12  12   2       61.08     -202.11    156.56 o 
   1  13   2       18.71       -9.96    118.55 o 
   2  13   2      430.91      274.99    154.01 o 
   3  13   2      718.52      923.58    147.21 o 
   4  13   2      361.36      427.78    153.28 o 
   5  13   2        2.00      -96.20    132.15 o 
   6  13   2       66.44       46.40    116.24 o 
   7  13   2       75.17       96.32    151.34 o 
   8  13   2       12.68      -59.64    146.48 o 
   9  13   2       30.81      235.03    153.40 o 
  10  13   2       16.03       81.86    156.81 o 
   0  14   2      506.45      532.97    146.60 o 
   1  14   2      171.03      185.59    160.08 o 
   2  14   2        1.51       81.86    146.48 o 
   3  14   2      121.86      142.23    148.06 o 
   4  14   2      449.78      616.05    152.31 o 
   5  14   2       23.15     -187.53    152.80 o 
   6  14   2      197.37      254.34    168.71 o 
   7  14   2        2.31     -137.13    153.28 o 
   8  14   2      278.74      136.04    172.11 o 
   9  14   2      143.40      212.07    152.92 o 
   1  15   2      301.07      102.27    166.64 o 
   2  15   2     1267.37     1029.37    202.60 o 
   3  15   2      935.53      885.69    192.39 o 
   4  15   2      480.98      145.63    188.63 o 
   5  15   2       18.36      311.06    143.81 o 
   6  15   2      178.00       13.85    167.01 o 
   7  15   2      447.35      200.04    186.20 o 
   0  16   2      712.41      475.88    193.00 o 
   1  16   2       16.81      224.34    170.53 o 
   2  16   2       75.21       42.39    174.54 o 
   3  16   2      206.94      399.36    162.64 o 
   1   1   3    12269.97    12057.47    132.51 o 
   2   1   3      129.88      293.45     32.92 o 
   3   1   3    95921.77    77081.74   1745.99 o 
   4   1   3    22053.62    20741.99    246.56 o 
   5   1   3      175.39      114.78     43.00 o 
   6   1   3      766.63      930.14     74.82 o 
   7   1   3    14287.56    15797.96    283.61 o 
   8   1   3      303.71      314.10     77.01 o 
   9   1   3        0.45       68.62     62.79 o 
  10   1   3      940.77      975.08    119.27 o 
  11   1   3     3999.34     4392.00    201.38 o 
  12   1   3     1669.83     1885.91    164.70 o 
  13   1   3     1204.80     1067.39    156.08 o 
  14   1   3        1.30     -117.09    114.66 o 
  15   1   3      438.31      594.30    149.88 o 
  16   1   3      315.24      348.83    145.27 o 
  17   1   3      417.39      406.16    162.51 o 
   0   2   3   117217.17    86987.56   1649.43 o 
   1   2   3    17122.25    17440.70    181.34 o 
   2   2   3     6297.40     5208.70    109.19 o 
   3   2   3      118.00      109.92     34.98 o 
   4   2   3       46.38       92.67     42.15 o 
   5   2   3     3825.17     4450.54    138.46 o 
   6   2   3     5490.57     6111.51    169.56 o 
   7   2   3     1681.11     1814.25    113.57 o 
   8   2   3       39.28      -26.24     65.83 o 
   9   2   3     5570.71     5691.74    205.15 o 
  10   2   3      654.22      686.98    102.15 o 
  11   2   3      524.02      691.84    129.84 o 
  12   2   3     1685.98     1897.09    160.93 o 
  13   2   3     1464.96     1236.22    169.56 o 
  14   2   3      634.49      581.92    153.65 o 
  15   2   3     1020.08      935.61    158.87 o 
  16   2   3       90.12        0.00    144.29 o 
  17   2   3      224.05     -128.02    172.72 o 
   1   3   3    36809.08    34989.75    291.26 o 
   2   3   3     2800.99     2747.06     92.19 o 
   3   3   3      411.09      352.48     44.82 o 
   4   3   3      468.40      388.07     52.71 o 
   5   3   3        3.25      104.33     37.17 o 
   6   3   3      330.04      567.46     63.40 o 
   7   3   3      128.12      199.68     67.29 o 
   8   3   3      223.41      272.92     67.65 o 
   9   3   3      175.11      172.72     85.02 o 
  10   3   3        1.91       73.85     73.85 o 
  11   3   3       77.29      147.09     95.95 o 
  12   3   3       89.65      162.03    105.79 o 
  13   3   3       28.86      -82.84    113.81 o 
  14   3   3       43.88     -202.78    135.19 o 
  15   3   3      138.92       82.11    141.26 o 
  16   3   3      112.66      -35.95    148.06 o 
  17   3   3       22.30      124.01    156.44 o 
   0   4   3    19625.61    21627.44    257.01 o 
   1   4   3      211.06      124.50     39.11 o 
   2   4   3     9270.87     9751.43    183.04 o 
   3   4   3     2888.05     2923.67    109.19 o 
   4   4   3     4022.73     3975.51    138.22 o 
   5   4   3     8026.95     8751.69    206.00 o 
   6   4   3       48.44      -32.79     58.30 o 
   7   4   3      142.22       95.35     67.17 o 
   8   4   3     1854.62     1653.32    128.38 o 
   9   4   3     6987.38     6948.49    241.83 o 
  10   4   3      240.04      338.39     96.56 o 
  11   4   3      489.71      439.93    125.59 o 
  12   4   3      343.39      278.02    128.38 o 
  13   4   3     1590.14     1527.85    171.99 o 
  14   4   3     1384.51     1464.81    181.34 o 
  15   4   3      771.89      848.88    167.74 o 
  16   4   3      230.32       77.61    158.51 o 
  17   4   3      405.17      363.65    182.43 o 
   1   5   3     5334.58     6061.10    153.77 o 
   2   5   3     2488.38     2805.24    110.04 o 
   3   5   3    15430.73    15516.53    260.65 o 
   4   5   3      787.89      750.26     76.88 o 
   5   5   3     4610.92     4577.47    163.24 o 
   6   5   3      369.41      306.81     73.85 o 
   7   5   3    11507.47    11490.37    277.17 o 
   8   5   3       14.83      -87.33     72.75 o 
   9   5   3       37.09      146.85     94.13 o 
  10   5   3     2158.41     2409.89    166.16 o 
  11   5   3     2433.65     2176.93    188.38 o 
  12   5   3      935.16      912.65    148.55 o 
  13   5   3      793.37      783.30    150.25 o 
  14   5   3      185.75      124.62    141.02 o 
  15   5   3      960.05      907.31    183.53 o 
  16   5   3      558.33      437.13    184.98 o 
  17   5   3      323.44      314.10    177.09 o 
   0   6   3      243.20      302.80     60.85 o 
   1   6   3      285.56      187.90     62.55 o 
   2   6   3     8938.04     9031.41    215.35 o 
   3   6   3     2611.27     3158.81    135.06 o 
   4   6   3      105.09      296.12     55.51 o 
   5   6   3     3063.44     3165.37    148.18 o 
   6   6   3      394.76      331.34     75.43 o 
   7   6   3     1891.27     1879.47    142.72 o 
   8   6   3     1418.21     1247.03    139.31 o 
   9   6   3      225.46      281.30     91.82 o 
  10   6   3      137.07      127.65    111.26 o 
  11   6   3      143.05       36.92    114.78 o 
  12   6   3       92.86       80.16    110.77 o 
  13   6   3       80.38       86.72    136.40 o 
  14   6   3       22.87      -11.05    121.10 o 
  15   6   3        3.95      164.34    139.07 o 
  16   6   3       35.24      -13.00    148.55 o 
   1   7   3    11702.01    12814.77    270.13 o 
   2   7   3     2875.12     2741.36    137.13 o 
   3   7   3     1549.56     1706.76    121.58 o 
   4   7   3     8650.34     8311.76    237.09 o 
   5   7   3        3.93       98.75     63.52 o 
   6   7   3     1776.15     1818.74    128.75 o 
   7   7   3     7521.99     7464.45    249.60 o 
   8   7   3     1715.70     1630.60    140.65 o 
   9   7   3     1782.63     1745.99    154.38 o 
  10   7   3       85.38      180.61     99.72 o 
  11   7   3     1030.59      779.77    158.99 o 
  12   7   3      507.06      525.56    134.58 o 
  13   7   3      430.51      351.02    144.66 o 
  14   7   3        7.70     -177.45    118.30 o 
  15   7   3      253.85       26.24    158.26 o 
  16   7   3       68.50       98.50    142.72 o 
   0   8   3    19364.97    20157.04    361.22 o 
   1   8   3     3747.72     4055.19    177.70 o 
   2   8   3       31.92       90.85     68.75 o 
   3   8   3     1832.43     1998.63    132.88 o 
   4   8   3     3166.18     3414.49    166.04 o 
   5   8   3     2670.34     2953.42    163.61 o 
   6   8   3     2541.90     2829.29    166.64 o 
   7   8   3        5.94      -73.85     91.10 o 
   8   8   3      356.12      367.78    107.13 o 
   9   8   3     2842.38     3065.65    188.87 o 
  10   8   3     2196.54     2271.30    181.58 o 
  11   8   3      468.99      495.56    140.77 o 
  12   8   3      228.64      199.32    127.29 o 
  13   8   3      284.66      213.77    145.39 o 
  14   8   3      105.17       63.65    138.83 o 
  15   8   3      165.60      122.67    154.74 o 
   1   9   3      262.93      169.44     92.67 o 
   2   9   3        3.37      130.57     87.82 o 
   3   9   3       34.46       42.27     88.18 o 
   4   9   3     3547.53     3281.73    192.64 o 
   5   9   3      961.02      908.89    122.43 o 
   6   9   3      311.04      168.83     97.41 o 
   7   9   3      113.54      -88.91    110.65 o 
   8   9   3      268.82      189.96    122.43 o 
   9   9   3      727.28      723.05    140.77 o 
  10   9   3       14.50        0.00    101.54 o 
  11   9   3      390.23      449.65    141.74 o 
  12   9   3       96.41      409.68    114.17 o 
  13   9   3       18.54      124.86    128.63 o 
  14   9   3       37.34      173.32    150.25 o 
   0  10   3      590.88      591.27    124.62 o 
   1  10   3     5846.97     6521.92    249.24 o 
   2  10   3      759.49      851.56    118.91 o 
   3  10   3      314.92      561.75    120.73 o 
   4  10   3      419.18      473.21    119.40 o 
   5  10   3     5031.34     4839.46    229.44 o 
   6  10   3       44.03      -84.17    117.21 o 
   7  10   3     2798.00     2595.12    189.96 o 
   8  10   3      460.53      598.31    118.06 o 
   9  10   3     1657.49      871.96    188.63 o 
  10  10   3       16.95      110.16    113.32 o 
  11  10   3      636.11      549.12    153.65 o 
  12  10   3      390.61      558.96    167.98 o 
  13  10   3      929.54     1031.07    191.54 o 
  14  10   3      664.06      548.88    184.01 o 
   1  11   3     1692.59     1936.68    166.16 o 
   2  11   3       45.96        8.62    102.03 o 
   3  11   3      689.23      838.44    125.83 o 
   4  11   3       21.37       -8.62    100.45 o 
   5  11   3     1296.15     1143.67    156.32 o 
   6  11   3      934.36      935.49    143.20 o 
   7  11   3     1971.14     2086.81    183.40 o 
   8  11   3      325.94      555.44    129.96 o 
   9  11   3      995.62      876.94    162.88 o 
  10  11   3      320.90      474.30    141.38 o 
  11  11   3     1564.69     1540.96    226.52 o 
  12  11   3     1172.75     1259.66    204.90 o 
  13  11   3      158.04      182.55    158.38 o 
   0  12   3        0.53     -166.89    111.26 o 
   1  12   3     1048.19     1069.46    152.80 o 
   2  12   3      173.55      144.66    116.84 o 
   3  12   3        6.08     -129.72    110.41 o 
   4  12   3       98.11      120.37    130.08 o 
   5  12   3      156.53      289.44    117.82 o 
   6  12   3       80.67      342.27    115.14 o 
   7  12   3      114.32      344.83    128.26 o 
   8  12   3      159.83      371.79    140.41 o 
   9  12   3       34.71     -127.29    139.31 o 
  10  12   3       88.94       12.75    163.24 o 
  11  12   3       66.44      -51.26    170.04 o 
  12  12   3        8.24      113.32    135.79 o 
   1  13   3      202.34       95.35    140.89 o 
   2  13   3     1104.16      832.73    171.38 o 
   3  13   3     1959.71     1657.93    204.66 o 
   4  13   3      667.90      442.60    159.48 o 
   5  13   3      139.35      102.27    132.03 o 
   6  13   3      511.59      281.18    164.82 o 
   7  13   3     1214.38     1019.66    188.02 o 
   8  13   3      313.72      239.88    152.07 o 
   9  13   3      364.98      381.99    176.24 o 
  10  13   3       18.16       68.87    150.25 o 
   0  14   3     1051.83     1002.29    189.96 o 
   1  14   3     1609.87     1673.48    196.16 o 
   2  14   3      373.91      353.81    155.59 o 
   3  14   3      121.29      -22.59    142.59 o 
   4  14   3      759.29      621.03    185.11 o 
   5  14   3     2165.51     2119.36    218.87 o 
   6  14   3      116.23     -169.68    164.46 o 
   7  14   3        0.53      132.27    150.97 o 
   8  14   3       49.01      150.97    149.64 o 
   9  14   3      503.31       42.75    169.32 o 
   1  15   3       15.66       77.13    140.89 o 
   2  15   3        0.20      142.59    170.53 o 
   3  15   3      114.59        0.00    151.34 o 
   4  15   3      138.18      173.45    157.41 o 
   5  15   3        6.58      -12.87    160.08 o 
   6  15   3       12.37      209.64    134.82 o 
   7  15   3        0.15      100.69    150.25 o 
   0  16   3        7.17     -119.03    157.05 o 
   1  16   3      569.09      634.02    184.26 o 
   2  16   3       61.01       14.21    177.94 o 
   3  16   3      335.43      172.35    214.01 o 
   0   0   4     1640.38     1384.28     64.62 o 
   1   0   4     4733.98     5210.88     98.14 o 
   2   0   4      418.82      361.95     35.22 o 
   3   0   4    45775.65    42244.80    317.25 o 
   4   0   4       95.69       48.95     41.05 o 
   5   0   4    80255.78    77796.06    527.26 o 
   6   0   4    22148.29    23089.45    318.23 o 
   7   0   4    12450.15    12755.38    257.01 o 
   8   0   4    15917.85    15836.46    309.48 o 
   9   0   4     7221.04     8549.82    249.84 o 
  10   0   4      217.94      134.21    101.18 o 
  11   0   4     1611.05     1566.59    152.07 o 
  12   0   4     1165.51     1237.80    144.29 o 
  13   0   4     1560.11     1602.54    175.63 o 
  14   0   4       38.86      -98.02    105.55 o 
  15   0   4     1165.26     1115.00    173.93 o 
  16   0   4        0.95     -128.75    128.75 o 
  17   0   4      593.87      693.54    168.10 o 
   1   1   4        9.95       -9.84     22.71 o 
   2   1   4    21724.42    18488.90    194.82 o 
   3   1   4     6735.17     6742.62    133.36 o 
   4   1   4    15809.17    14740.52    214.62 o 
   5   1   4     1350.21     1265.13     77.73 o 
   6   1   4     1111.71     1019.05     81.38 o 
   7   1   4     8031.66     8617.96    215.59 o 
   8   1   4      583.23      645.07     83.69 o 
   9   1   4     2043.68     2095.67    140.77 o 
  10   1   4      543.57      519.36    113.20 o 
  11   1   4      348.23      570.01     94.98 o 
  12   1   4     1957.67     2190.41    173.93 o 
  13   1   4      227.18      694.02    118.06 o 
  14   1   4       72.33      -19.68    104.09 o 
  15   1   4      144.71      138.46    135.43 o 
  16   1   4       36.36       62.67    153.16 o 
  17   1   4      400.26      326.36    159.72 o 
   0   2   4    40862.86    35682.56    278.02 o 
   1   2   4      443.56      625.28     43.60 o 
   2   2   4      427.96      413.81     43.60 o 
   3   2   4    29107.99    26242.07    270.98 o 
   4   2   4     1914.29     1887.73     89.15 o 
   5   2   4    10538.83    10911.01    210.73 o 
   6   2   4     2424.44     2359.97    110.41 o 
   7   2   4       88.54      126.20     56.84 o 
   8   2   4      210.70      293.08     72.39 o 
   9   2   4     3236.47     3126.02    168.95 o 
  10   2   4      111.48      108.59     85.99 o 
  11   2   4        1.65      128.63     85.02 o 
  12   2   4      993.04     1348.57    136.28 o 
  13   2   4      410.57      487.06    124.74 o 
  14   2   4      172.84      266.36    108.10 o 
  15   2   4      428.82      452.68    146.36 o 
  16   2   4        0.02     -130.45    130.45 o 
  17   2   4      114.64      245.84    145.75 o 
   1   3   4    39982.52    40221.40    324.54 o 
   2   3   4      264.64      343.37     41.66 o 
   3   3   4     2485.07     2556.61     96.68 o 
   4   3   4     9037.65     9024.85    186.08 o 
   5   3   4     6517.19     6457.79    170.65 o 
   6   3   4      921.56      859.94     78.95 o 
   7   3   4    10225.57    10611.73    248.39 o 
   8   3   4     5872.57     6028.55    206.12 o 
   9   3   4       23.88       13.36     77.49 o 
  10   3   4      466.61      565.15    107.13 o 
  11   3   4     9811.54    10352.90    318.47 o 
  12   3   4      399.93      497.62    117.57 o 
  13   3   4     1681.45     1575.22    182.43 o 
  14   3   4      333.79      540.50    145.87 o 
  15   3   4     1183.30     1234.52    185.59 o 
  16   3   4       17.88       76.52    112.59 o 
  17   3   4      676.47     1158.61    185.11 o 
   0   4   4    65731.31    62591.57    448.67 o 
   1   4   4     4069.42     4305.76    123.77 o 
   2   4   4      327.48      243.16     47.73 o 
   3   4   4     2192.40     2308.96    103.73 o 
   4   4   4       41.44       20.28     48.46 o 
   5   4   4     5316.19     5051.65    160.69 o 
   6   4   4        6.26      -62.19     55.99 o 
   7   4   4     4548.87     4912.09    181.58 o 
   8   4   4       89.54      157.78     75.91 o 
   9   4   4     4810.06     4622.65    204.30 o 
  10   4   4     1696.93     1490.44    149.03 o 
  11   4   4        2.50      -63.77     90.85 o 
  12   4   4       61.70      -17.49     92.43 o 
  13   4   4      467.01      507.70    137.01 o 
  14   4   4       40.86      121.58    134.82 o 
  15   4   4      525.63      575.36    176.12 o 
  16   4   4        1.14      168.59    139.19 o 
  17   4   4       36.74     -133.24    170.65 o 
   1   5   4     3634.62     3783.24    127.53 o 
   2   5   4      532.09      647.38     65.35 o 
   3   5   4     7884.60     7861.26    193.49 o 
   4   5   4       25.93      -69.96     53.93 o 
   5   5   4      404.36      537.34     70.45 o 
   6   5   4      475.97      574.63     79.31 o 
   7   5   4       57.82       85.27     72.03 o 
   8   5   4        0.33       40.32     80.65 o 
   9   5   4      218.40       44.21    102.27 o 
  10   5   4      777.80      801.03    112.96 o 
  11   5   4     2294.35     2530.74    179.52 o 
  12   5   4      830.43      800.54    150.97 o 
  13   5   4      862.61      817.43    125.83 o 
  14   5   4       25.06       79.43    121.95 o 
  15   5   4      407.40      393.41    154.62 o 
  16   5   4        5.42      -63.28    152.31 o 
   0   6   4     3265.45     3680.73    137.13 o 
   1   6   4    21394.09    22667.13    329.28 o 
   2   6   4     1764.24     1871.58    111.38 o 
   3   6   4      833.79      949.58     88.67 o 
   4   6   4      288.27      376.40     73.48 o 
   5   6   4    11810.72    12013.01    275.11 o 
   6   6   4      846.28      982.49     98.50 o 
   7   6   4      164.27      145.39     78.83 o 
   8   6   4     1010.16      950.91    127.17 o 
   9   6   4     6850.73     6441.52    247.41 o 
  10   6   4       13.52      111.01     86.60 o 
  11   6   4     1310.27     1113.42    150.73 o 
  12   6   4      367.55      482.93    130.33 o 
  13   6   4     1151.40      903.30    172.35 o 
  14   6   4       48.75      -11.17    130.93 o 
  15   6   4      638.07      684.31    161.30 o 
  16   6   4      236.20       27.33    161.42 o 
   1   7   4     1638.57     1750.24    115.99 o 
   2   7   4      673.91      660.26     83.08 o 
   3   7   4     1113.06     1236.83     99.96 o 
   4   7   4      347.43      324.91     90.49 o 
   5   7   4     1332.19     1372.26    117.45 o 
   6   7   4      258.92      234.30    102.27 o 
   7   7   4     3459.30     3437.08    181.83 o 
   8   7   4      152.25      201.87    106.40 o 
   9   7   4      845.75      670.70    125.47 o 
  10   7   4      164.62      108.71    111.01 o 
  11   7   4      153.67      146.85    125.71 o 
  12   7   4      677.74      590.66    144.66 o 
  13   7   4      248.78      215.71    139.56 o 
  14   7   4        4.14       61.09    115.27 o 
  15   7   4       54.17     -163.49    150.49 o 
  16   7   4      112.66      -40.57    153.77 o 
   0   8   4       32.07       11.66     73.60 o 
   1   8   4     1202.88     1468.57    126.20 o 
   2   8   4      198.01      247.41     90.49 o 
   3   8   4      535.10      567.34     89.52 o 
   4   8   4        0.98      -56.60     73.12 o 
   5   8   4     5546.50     5096.47    217.54 o 
   6   8   4      114.04      -21.01     93.40 o 
   7   8   4      172.33       86.60    110.53 o 
   8   8   4      541.44      520.82    113.32 o 
   9   8   4     1140.18      980.06    162.15 o 
  10   8   4      286.10       96.44    135.06 o 
  11   8   4      610.11      476.61    147.21 o 
  12   8   4       22.86      233.32    113.81 o 
  13   8   4      351.69      345.43    162.03 o 
  14   8   4       10.90      357.70    135.31 o 
  15   8   4        2.29       68.50    129.23 o 
   1   9   4     2374.24     2806.09    160.21 o 
   2   9   4     1696.21     1722.06    138.22 o 
   3   9   4     9439.07    10112.53    285.55 o 
   4   9   4     2793.47     2489.33    173.45 o 
   5   9   4      953.64      961.84    131.18 o 
   6   9   4       37.12      -85.02     93.04 o 
   7   9   4     5705.19     5348.98    233.45 o 
   8   9   4       37.70       91.34    104.09 o 
   9   9   4       17.57      155.35    110.77 o 
  10   9   4      187.01      -39.35    123.77 o 
  11   9   4     2978.82     2916.50    219.84 o 
  12   9   4      293.49      436.16    147.82 o 
  13   9   4      432.39      428.15    153.16 o 
  14   9   4      296.26      376.65    156.93 o 
   0  10   4     6294.55     7067.04    257.98 o 
   1  10   4     1003.73     1354.89    142.11 o 
   2  10   4     1136.07     1211.08    134.46 o 
   3  10   4       90.54       88.42     89.88 o 
   4  10   4      610.85      496.65    118.30 o 
   5  10   4      929.91      962.33    135.79 o 
   6  10   4       22.36      -17.00    103.36 o 
   7  10   4      477.33      687.95    120.37 o 
   8  10   4      173.89       89.39    117.94 o 
   9  10   4     1277.11     1071.04    176.36 o 
  10  10   4        8.81      322.84    115.14 o 
  11  10   4       43.37      -22.47    144.90 o 
  12  10   4      196.27      100.45    148.55 o 
  13  10   4      444.72      667.67    161.30 o 
  14  10   4        2.12       28.42    160.69 o 
   1  11   4      107.27      147.21    115.87 o 
   2  11   4       32.54      166.76    105.79 o 
   3  11   4     2547.50     2809.49    188.99 o 
   4  11   4      345.34      257.25    126.56 o 
   5  11   4      465.81      607.42    122.19 o 
   6  11   4      266.08      217.05    122.43 o 
   7  11   4      287.79      154.50    132.27 o 
   8  11   4      262.98      118.79    149.15 o 
   9  11   4       35.38      159.11    125.47 o 
  10  11   4       34.91      119.88    139.80 o 
  11  11   4      563.97      493.86    168.47 o 
  12  11   4       11.28      174.17    154.50 o 
  13  11   4       32.44      -40.57    173.69 o 
   0  12   4      637.33      564.67    140.41 o 
   1  12   4     1505.87     1338.85    163.73 o 
   2  12   4       96.23       -9.23    102.63 o 
   3  12   4      873.62      912.53    148.42 o 
   4  12   4      464.66      609.12    138.46 o 
   5  12   4     4135.12     4484.31    266.73 o 
   6  12   4      197.00      183.89    132.03 o 
   7  12   4       32.02       56.24    122.67 o 
   8  12   4      253.53      234.90    132.88 o 
   9  12   4     1438.65     1241.93    185.35 o 
  10  12   4       18.63      167.86    138.46 o 
  11  12   4      226.47      257.98    163.49 o 
  12  12   4        5.62       14.33    149.27 o 
   1  13   4      258.76      234.54    129.72 o 
   2  13   4       79.72       53.93    136.76 o 
   3  13   4     1206.14     1062.78    190.09 o 
   4  13   4       19.44        0.00    123.77 o 
   5  13   4       12.35      103.36    127.29 o 
   6  13   4       11.61      -33.52    148.67 o 
   7  13   4      258.81      331.10    142.47 o 
   8  13   4      164.05      242.19    156.68 o 
   9  13   4      412.30      332.56    187.53 o 
  10  13   4      112.45      -39.47    172.23 o 
   0  14   4        4.50       23.44    129.48 o 
   1  14   4      235.67      506.12    135.67 o 
   2  14   4      235.74      439.81    146.00 o 
   3  14   4      163.78      265.51    158.14 o 
   4  14   4       84.00      233.69    141.87 o 
   5  14   4      593.43      314.82    193.00 o 
   6  14   4      100.45      194.21    153.77 o 
   7  14   4        4.94     -226.89    154.38 o 
   8  14   4       17.39     -143.81    160.57 o 
   9  14   4      723.32     1007.27    188.75 o 
   1  15   4      511.13      349.20    191.42 o 
   2  15   4      131.84       26.11    167.01 o 
   3  15   4     2056.95     1850.93    240.86 o 
   4  15   4       25.30       40.45    145.63 o 
   5  15   4      172.98     -129.36    168.71 o 
   6  15   4       13.09      -39.84    157.66 o 
   0  16   4      122.20       98.75    173.32 o 
   1  16   4       20.46       70.81    154.38 o 
   2  16   4      213.32      214.01    176.48 o 
   3  16   4      283.56      505.52    157.53 o 
   1   1   5       44.04      182.68     32.07 o 
   2   1   5     3491.35     3029.82     89.27 o 
   3   1   5    12435.18    12307.07    186.20 o 
   4   1   5      373.98      376.89     43.12 o 
   5   1   5       25.18      127.17     40.57 o 
   6   1   5    16081.45    15959.13    270.98 o 
   7   1   5    15544.04    16232.90    295.88 o 
   8   1   5    12777.30    12862.14    283.37 o 
   9   1   5      438.33      288.59     86.72 o 
  10   1   5     2727.80     2822.61    167.37 o 
  11   1   5     2252.27     2315.88    168.71 o 
  12   1   5       15.78       88.30    100.57 o 
  13   1   5      506.88      456.57    127.78 o 
  14   1   5        0.54      -19.92    115.99 o 
  15   1   5      699.50      764.83    152.80 o 
  16   1   5       35.38       50.41    143.69 o 
  17   1   5      829.79      572.93    189.11 o 
   0   2   5    28650.02    26009.59    262.48 o 
   1   2   5     8726.15     8487.51    146.12 o 
   2   2   5     7985.49     7138.82    139.56 o 
   3   2   5     8837.05     8049.41    159.36 o 
   4   2   5       43.10       75.06     39.72 o 
   5   2   5    14870.91    15167.09    253.00 o 
   6   2   5       18.75       22.47     52.59 o 
   7   2   5     4515.58     4647.06    171.26 o 
   8   2   5     1121.61      935.97    101.42 o 
   9   2   5    18701.99    19049.93    374.70 o 
  10   2   5      939.52      802.37    114.90 o 
  11   2   5      534.73      493.37    112.35 o 
  12   2   5        6.79     -108.71     99.96 o 
  13   2   5     1719.00     2165.76    180.98 o 
  14   2   5       68.93      -20.16    119.88 o 
  15   2   5      658.60      617.99    163.61 o 
  16   2   5        0.04     -119.52    138.34 o 
  17   2   5      320.37      493.25    164.34 o 
   1   3   5     3911.92     3743.89    109.19 o 
   2   3   5       69.67       74.94     36.80 o 
   3   3   5     3242.84     3000.43    105.18 o 
   4   3   5     1596.39     1629.02     87.21 o 
   5   3   5     4046.36     4083.25    145.63 o 
   6   3   5     1776.63     1710.28    102.63 o 
   7   3   5     3353.71     3505.34    147.70 o 
   8   3   5      244.10      241.83     76.52 o 
   9   3   5      485.89      493.13    103.61 o 
  10   3   5      590.71      472.12    106.28 o 
  11   3   5      996.65     1142.09    128.14 o 
  12   3   5      632.59      637.06    131.30 o 
  13   3   5       60.05      199.32    104.46 o 
  14   3   5      110.85      260.77    127.65 o 
  15   3   5        0.30      129.96    144.17 o 
  16   3   5       43.38      281.67    135.43 o 
  17   3   5        1.74       27.69    152.80 o 
   0   4   5    11233.48    11902.24    204.90 o 
   1   4   5    14873.82    15778.64    236.73 o 
   2   4   5     6911.07     7406.40    167.98 o 
   3   4   5    21251.72    20869.28    291.26 o 
   4   4   5      509.80      475.76     68.75 o 
   5   4   5    10155.80    10270.30    228.95 o 
   6   4   5     1708.97     1793.24    116.12 o 
   7   4   5      614.02      579.73     90.85 o 
   8   4   5     2056.23     1873.77    137.01 o 
   9   4   5     8279.56     8081.47    264.30 o 
  10   4   5       28.25        7.89     97.53 o 
  11   4   5      927.37      982.98    131.06 o 
  12   4   5        4.81       28.06     98.63 o 
  13   4   5     1648.06     1389.26    169.07 o 
  14   4   5       94.85      -31.58    122.31 o 
  15   4   5      793.95      927.23    179.03 o 
  16   4   5       25.61      -62.07    161.30 o 
  17   4   5      106.98       14.09    169.19 o 
   1   5   5     9478.38    10617.68    212.68 o 
   2   5   5      222.44      192.27     60.85 o 
   3   5   5    14502.83    14894.17    266.36 o 
   4   5   5      885.33      985.89     87.94 o 
   5   5   5     2285.08     2216.16    114.54 o 
   6   5   5      840.36      775.52     89.76 o 
   7   5   5    10334.48    10059.08    268.79 o 
   8   5   5     2995.38     2990.96    163.12 o 
   9   5   5      145.97      126.56     89.03 o 
  10   5   5       24.97     -126.99     84.66 o 
  11   5   5      423.14      489.48    115.63 o 
  12   5   5      154.64      242.43    119.27 o 
  13   5   5     1063.12     1022.45    169.68 o 
  14   5   5        2.77      -54.29    122.43 o 
  15   5   5      702.59      790.22    167.49 o 
  16   5   5       10.68      199.80    147.82 o 
   0   6   5     2284.19     2691.07    124.38 o 
   1   6   5    14227.55    14634.73    268.43 o 
   2   6   5     1008.35     1067.27     91.34 o 
   3   6   5     8108.72     8399.82    219.24 o 
   4   6   5     3008.35     2928.77    148.55 o 
   5   6   5       42.48       17.37     74.21 o 
   6   6   5        7.09      -11.78     65.59 o 
   7   6   5      217.99      181.58     90.97 o 
   8   6   5      382.24      459.61    101.91 o 
   9   6   5       45.22       63.40     95.71 o 
  10   6   5       22.71       68.75    105.91 o 
  11   6   5        3.66       55.99     99.60 o 
  12   6   5        0.99      -28.91     95.83 o 
  13   6   5     1032.70     1094.11    138.34 o 
  14   6   5       23.65      -67.65    129.60 o 
  15   6   5       17.42      -36.56    150.85 o 
  16   6   5       65.52       82.35    154.01 o 
   1   7   5     2943.46     3018.28    139.92 o 
   2   7   5     1185.33     1225.41    104.46 o 
   3   7   5     9580.26     9995.93    254.09 o 
   4   7   5      338.21      394.26     81.14 o 
   5   7   5     3828.43     4018.51    180.25 o 
   6   7   5        0.92      136.89     67.77 o 
   7   7   5    10198.71     9578.35    286.77 o 
   8   7   5      576.79      615.07    109.19 o 
   9   7   5      139.03      195.31    103.61 o 
  10   7   5       12.53      -17.37    105.79 o 
  11   7   5     2914.40     2634.11    198.47 o 
  12   7   5        7.51      -20.28    118.18 o 
  13   7   5      215.30       91.70    144.05 o 
  14   7   5       69.95      172.47    122.07 o 
  15   7   5      527.33      477.10    152.19 o 
  16   7   5       14.64      156.56    155.35 o 
   0   8   5        1.63        6.07     72.39 o 
   1   8   5     4247.20     4396.86    176.36 o 
   2   8   5      120.82       56.48     82.11 o 
   3   8   5     2709.86     2771.60    148.91 o 
   4   8   5      507.18      536.61    101.54 o 
   5   8   5     4027.98     3807.65    188.99 o 
   6   8   5      287.70      429.60     91.46 o 
   7   8   5       73.69       16.03    102.63 o 
   8   8   5       67.57      -24.29     96.20 o 
   9   8   5     6645.97     6359.29    275.96 o 
  10   8   5      255.22      362.07    122.67 o 
  11   8   5      665.44      472.24    144.29 o 
  12   8   5        4.16      -74.94    130.69 o 
  13   8   5      918.57      880.71    180.13 o 
  14   8   5       70.53      323.33    131.18 o 
  15   8   5      478.54      290.90    171.38 o 
   1   9   5     1265.07     1394.48    122.67 o 
   2   9   5      245.48      305.96     76.40 o 
   3   9   5     1844.43     1770.77    143.81 o 
   4   9   5      773.31      735.08    111.62 o 
   5   9   5      156.94      403.00     97.78 o 
   6   9   5       33.16       74.70     85.02 o 
   7   9   5      247.92      542.81    103.61 o 
   8   9   5        2.09        9.23    104.58 o 
   9   9   5        7.41       68.99    108.46 o 
  10   9   5      145.92        0.00    119.40 o 
  11   9   5      164.90      358.19    132.51 o 
  12   9   5       26.55      -90.85    148.91 o 
  13   9   5        8.36       38.26    148.18 o 
  14   9   5        8.72       13.60    129.84 o 
   0  10   5      149.33      374.83    109.44 o 
   1  10   5     8688.90     9325.71    295.39 o 
   2  10   5      257.46      350.78    105.79 o 
   3  10   5       59.46      236.73     81.99 o 
   4  10   5      404.15      294.91    100.69 o 
   5  10   5     1416.29     1520.07    160.08 o 
   6  10   5       50.49      100.20    104.33 o 
   7  10   5       20.00      -63.28    108.10 o 
   8  10   5       12.29      -76.16    113.57 o 
   9  10   5     1246.22     1149.62    160.69 o 
  10  10   5      174.93      169.19    136.64 o 
  11  10   5      982.12      849.98    170.53 o 
  12  10   5       35.29      203.45    138.10 o 
  13  10   5     1037.11      864.55    194.82 o 
   1  11   5     1315.33     1364.97    150.00 o 
   2  11   5      577.68      568.31    126.20 o 
   3  11   5     6453.90     6584.47    281.06 o 
   4  11   5        1.36       37.29    101.30 o 
   5  11   5       67.78      298.67    113.57 o 
   6  11   5        8.03      120.12    120.12 o 
   7  11   5     2401.77     2026.93    192.15 o 
   8  11   5      566.06      416.00    147.70 o 
   9  11   5        7.11     -141.38    127.29 o 
  10  11   5        0.18       60.61    132.39 o 
  11  11   5      311.91      218.02    143.32 o 
  12  11   5       84.57       81.38    148.42 o 
  13  11   5      103.78      -27.21    172.35 o 
   0  12   5      213.18       38.38    125.95 o 
   1  12   5      140.37      282.27    118.79 o 
   2  12   5        8.82      -27.81    117.09 o 
   3  12   5      339.28      280.94    146.72 o 
   4  12   5       13.86      -87.09    117.33 o 
   5  12   5      711.42      974.72    170.77 o 
   6  12   5       78.70      405.56    117.57 o 
   7  12   5      263.98      364.62    134.82 o 
   8  12   5       57.43       83.20    146.00 o 
   9  12   5      230.44      348.35    148.18 o 
  10  12   5        3.50       78.46    146.60 o 
  11  12   5       93.87     -233.02    155.35 o 
   1  13   5      464.04      645.56    126.44 o 
   2  13   5      232.19      467.62    122.55 o 
   3  13   5     1921.26     2056.32    189.60 o 
   4  13   5       47.79      -95.71    126.32 o 
   5  13   5     2062.71     2300.09    227.62 o 
   6  13   5        9.13      -67.65    132.39 o 
   7  13   5      881.09      707.38    176.00 o 
   8  13   5      148.06      490.09    145.87 o 
   9  13   5       34.43      -38.02    147.33 o 
  10  13   5      101.83      -39.84    154.13 o 
   0  14   5        6.05      177.21    134.21 o 
   1  14   5      566.44      272.92    161.42 o 
   2  14   5       22.82       12.02    141.26 o 
   3  14   5      218.93      231.02    140.16 o 
   4  14   5       73.03     -198.47    149.03 o 
   5  14   5      718.48      444.91    183.77 o 
   6  14   5      157.57       65.35    177.94 o 
   7  14   5       69.11      -50.77    153.53 o 
   8  14   5       89.49      391.71    131.18 o 
   1  15   5      192.01       13.00    180.85 o 
   2  15   5        1.78     -173.32    147.57 o 
   3  15   5       99.46      -37.65    161.06 o 
   4  15   5        0.83     -204.05    140.89 o 
   5  15   5       77.87       13.85    144.78 o 
   6  15   5       27.33       71.18    180.49 o 
   0  16   5       39.63       85.14    143.44 o 
   1  16   5      878.96      740.79    205.39 o 
   2  16   5        4.14     -233.20    155.47 o 
   0   0   6    17041.44    16540.56    242.80 o 
   1   0   6    24698.45    22275.06    256.65 o 
   2   0   6     1588.76     1462.14     69.96 o 
   3   0   6      472.87      504.06     50.65 o 
   4   0   6    35772.55    34611.28    343.00 o 
   5   0   6    26974.33    27277.03    330.74 o 
   6   0   6      643.17      688.44     80.89 o 
   7   0   6     5590.00     5677.05    181.10 o 
   8   0   6     5115.10     5473.72    196.16 o 
   9   0   6      155.95      232.84     72.51 o 
  10   0   6      547.96      665.84    102.27 o 
  11   0   6      459.24      353.93    108.59 o 
  12   0   6        1.52      -49.92    103.97 o 
  13   0   6     3397.29     3215.54    219.24 o 
  14   0   6      723.62      749.17    152.07 o 
  15   0   6      928.47     1038.73    182.68 o 
  16   0   6        0.30      202.84    118.91 o 
  17   0   6      368.46      370.70    173.08 o 
   1   1   6    13040.64    11311.10    175.75 o 
   2   1   6     5554.46     4294.10    109.56 o 
   3   1   6     9555.68     8923.43    168.10 o 
   4   1   6     2971.40     2660.10    103.73 o 
   5   1   6     1043.37     1083.42     79.56 o 
   6   1   6      599.50      498.47     78.71 o 
   7   1   6     4400.25     4657.15    171.02 o 
   8   1   6     1739.50     2054.74    134.33 o 
   9   1   6     1747.51     1767.00    135.31 o 
  10   1   6      240.92      333.89     95.22 o 
  11   1   6     1124.23     1007.51    136.52 o 
  12   1   6     3185.80     3381.09    204.78 o 
  13   1   6       50.09      136.89    127.53 o 
  14   1   6       25.84       53.44    116.72 o 
  15   1   6      172.82      198.22    139.44 o 
  16   1   6      185.94      265.88    153.53 o 
  17   1   6      108.44       82.35    180.85 o 
   0   2   6    17815.27    16391.65    228.35 o 
   1   2   6      532.02      603.78     50.89 o 
   2   2   6     1735.98     1569.39     77.37 o 
   3   2   6      819.51      824.11     62.43 o 
   4   2   6    23847.65    21915.54    287.62 o 
   5   2   6     3696.78     4008.67    135.31 o 
   6   2   6      602.05      494.59     72.51 o 
   7   2   6       34.78      116.48     64.50 o 
   8   2   6      537.17      551.19     87.69 o 
   9   2   6     1350.83     1437.12    125.83 o 
  10   2   6       14.57      -90.73     96.44 o 
  11   2   6      121.62      138.83     91.22 o 
  12   2   6      200.37      368.63    100.57 o 
  13   2   6      409.71      473.57    138.83 o 
  14   2   6        2.19       75.55    115.63 o 
  15   2   6     1250.29     1091.44    208.30 o 
  16   2   6      110.24      -12.02    135.06 o 
  17   2   6       47.75      220.45    149.64 o 
   1   3   6    22193.10    22498.91    268.91 o 
   2   3   6     2955.01     3106.46    107.74 o 
   3   3   6      478.14      660.14     63.65 o 
   4   3   6     2004.25     1757.16     96.44 o 
   5   3   6     4314.13     4490.87    152.19 o 
   6   3   6      244.28      309.84     57.94 o 
   7   3   6    16028.42    16737.09    315.67 o 
   8   3   6     5524.22     5489.27    201.99 o 
   9   3   6      112.81      177.94     77.49 o 
  10   3   6      125.07       15.06    100.57 o 
  11   3   6     4794.38     5086.99    239.88 o 
  12   3   6      888.32      825.56    140.29 o 
  13   3   6     2310.05     2027.17    194.58 o 
  14   3   6        0.45      -31.09    115.14 o 
  15   3   6     1327.64     1628.66    207.58 o 
  16   3   6      439.90      270.49    168.47 o 
  17   3   6      515.39      389.52    169.19 o 
   0   4   6    35523.07    35081.82    365.11 o 
   1   4   6      971.70      809.90     71.05 o 
   2   4   6        2.03       26.11     38.02 o 
   3   4   6     1038.71      949.21     75.43 o 
   4   4   6    14355.56    12962.10    249.84 o 
   5   4   6      605.28      630.86     71.30 o 
   6   4   6     1946.02     1958.30    113.93 o 
   7   4   6       48.35       -5.59     64.25 o 
   8   4   6      192.43      372.03     85.39 o 
   9   4   6     1618.89     1643.72    135.31 o 
  10   4   6       54.55       70.93     89.39 o 
  11   4   6      361.96      379.56    106.40 o 
  12   4   6        5.05     -143.57    110.65 o 
  13   4   6      407.77      545.11    137.61 o 
  14   4   6        1.58      -31.94    129.11 o 
  15   4   6      632.85      593.70    165.79 o 
  16   4   6       40.84      261.99    141.02 o 
  17   4   6      136.29        0.00    165.91 o 
   1   5   6     3547.07     3705.02    136.04 o 
   2   5   6       89.85       72.88     47.86 o 
   3   5   6    17285.75    17814.19    292.35 o 
   4   5   6     7382.04     7456.80    206.48 o 
   5   5   6       79.64       26.96     69.72 o 
   6   5   6     2233.91     2071.02    140.41 o 
   7   5   6     1481.78     1306.91    128.02 o 
   8   5   6      309.74      389.52     98.38 o 
   9   5   6      685.25      607.42    113.69 o 
  10   5   6      825.72      720.26    119.03 o 
  11   5   6     1028.00      973.38    128.75 o 
  12   5   6     1152.88      950.55    155.83 o 
  13   5   6      209.43      180.85    127.29 o 
  14   5   6      138.38      472.60    132.03 o 
  15   5   6       64.91      149.52    129.48 o 
  16   5   6      223.19      295.88    149.88 o 
   0   6   6     4859.64     5069.99    172.35 o 
   1   6   6    27830.41    29638.22    388.79 o 
   2   6   6      655.89      793.01     81.26 o 
   3   6   6     1611.03     1643.23    114.42 o 
   4   6   6    12778.57    13974.35    291.50 o 
   5   6   6    14212.18    14064.60    304.26 o 
   6   6   6      931.68     1004.72    106.52 o 
   7   6   6      763.16      773.09    107.86 o 
   8   6   6     2008.65     1807.21    148.91 o 
   9   6   6     5246.86     5184.89    228.35 o 
  10   6   6      307.11      385.51    101.42 o 
  11   6   6      600.46      588.11    132.15 o 
  12   6   6       10.31      236.12    106.16 o 
  13   6   6      387.61      255.31    127.05 o 
  14   6   6      418.08      299.40    152.92 o 
  15   6   6      296.28      154.98    151.70 o 
  16   6   6        0.77      -66.32    138.59 o 
   1   7   6     1628.26     1707.12    114.54 o 
   2   7   6      900.81      762.77     94.86 o 
   3   7   6    15054.68    14557.48    305.35 o 
   4   7   6      338.49      386.49     84.05 o 
   5   7   6      929.26     1036.18    115.63 o 
   6   7   6       31.61        7.04     77.25 o 
   7   7   6     6203.10     6222.28    241.95 o 
   8   7   6     2143.37     1981.38    165.06 o 
   9   7   6       98.26       51.98     97.17 o 
  10   7   6      453.09      419.40    126.08 o 
  11   7   6       70.62       60.24    117.82 o 
  12   7   6      200.02      302.56    120.25 o 
  13   7   6     1139.37     1116.95    178.06 o 
  14   7   6       81.12      -11.90    148.18 o 
  15   7   6       15.61      134.33    130.33 o 
   0   8   6     4160.40     4139.00    175.51 o 
   1   8   6       98.65      123.65     76.28 o 
   2   8   6       24.83       63.77     82.11 o 
   3   8   6      343.08      239.88     89.52 o 
   4   8   6      159.87       83.44     94.74 o 
   5   8   6     2450.49     2381.59    155.35 o 
   6   8   6     2795.64     2821.64    186.08 o 
   7   8   6     1323.41     1079.66    144.54 o 
   8   8   6       93.32      104.58    110.89 o 
   9   8   6      569.56      642.16    132.03 o 
  10   8   6      321.68      189.11    142.47 o 
  11   8   6      683.18      373.13    142.59 o 
  12   8   6       37.80      239.88    102.76 o 
  13   8   6      652.26      636.82    163.36 o 
  14   8   6       33.35      262.23    133.73 o 
  15   8   6       11.00      -66.80    154.01 o 
   1   9   6      933.68      748.68    117.21 o 
   2   9   6     3380.79     3740.12    183.77 o 
   3   9   6     2286.70     2161.87    162.64 o 
   4   9   6      383.26      278.14    119.76 o 
   5   9   6     1348.99     1177.92    141.50 o 
   6   9   6     1296.85     1557.48    144.54 o 
   7   9   6     2878.74     3006.75    199.32 o 
   8   9   6     2062.85     1605.46    173.57 o 
   9   9   6      412.21      150.37    144.17 o 
  10   9   6      366.55      383.81    130.57 o 
  11   9   6     3701.93     3442.67    248.14 o 
  12   9   6      603.80      569.77    156.68 o 
  13   9   6      963.65      905.12    186.44 o 
  14   9   6        1.45        0.00    143.44 o 
   0  10   6       97.09     -150.25    103.48 o 
   1  10   6       60.27       23.56    101.18 o 
   2  10   6        0.55       48.58     94.98 o 
   3  10   6       27.64      -78.22    103.85 o 
   4  10   6     2240.44     2062.88    178.18 o 
   5  10   6      119.06       53.32    104.33 o 
   6  10   6      239.62       46.52    117.82 o 
   7  10   6       60.28      291.99    109.31 o 
   8  10   6       75.18      163.97    127.17 o 
   9  10   6      807.61      573.17    169.19 o 
  10  10   6       28.24      -86.48    120.37 o 
  11  10   6       43.99      145.63    136.28 o 
  12  10   6        6.77      154.74    130.33 o 
  13  10   6      290.55      314.82    160.21 o 
   1  11   6       46.64        0.00    104.94 o 
   2  11   6      276.63      270.13    112.47 o 
   3  11   6     1596.90     1820.81    167.01 o 
   4  11   6       19.72     -142.47    116.12 o 
   5  11   6      125.40      -27.57    111.50 o 
   6  11   6      285.76      254.09    132.15 o 
   7  11   6       30.43       84.90    101.78 o 
   8  11   6       51.48      177.82    132.39 o 
   9  11   6       21.28      -33.04    119.03 o 
  10  11   6      469.42      602.81    154.13 o 
  11  11   6      394.12      415.64    163.24 o 
  12  11   6      231.88      219.72    156.56 o 
   0  12   6        6.86     -111.38    111.38 o 
   1  12   6      559.08      806.01    141.87 o 
   2  12   6       38.83      -37.65    103.97 o 
   3  12   6     1548.23     1584.08    184.50 o 
   4  12   6     1035.47      780.38    166.16 o 
   5  12   6     4670.92     5018.25    267.94 o 
   6  12   6      537.31      521.91    146.00 o 
   7  12   6      102.76      -86.84    126.68 o 
   8  12   6      224.94     -147.33    149.03 o 
   9  12   6      792.63      706.17    186.20 o 
  10  12   6      161.03      -74.82    152.68 o 
  11  12   6        6.75      139.19    151.10 o 
   1  13   6      739.11      924.80    160.33 o 
   2  13   6      269.52      461.79    139.92 o 
   3  13   6      301.78      324.18    139.07 o 
   4  13   6       19.87       57.09    130.69 o 
   5  13   6      292.79      481.10    159.60 o 
   6  13   6      483.94      351.38    150.85 o 
   7  13   6      646.28      615.20    174.42 o 
   8  13   6      374.03      195.79    170.53 o 
   9  13   6       87.71      122.43    158.14 o 
  10  13   6       64.13       56.84    158.38 o 
   0  14   6       10.89      262.48    132.76 o 
   1  14   6      179.51     -236.48    157.66 o 
   2  14   6       54.09      -22.83    130.08 o 
   3  14   6      193.49      122.80    169.19 o 
   4  14   6      164.38      212.92    143.20 o 
   5  14   6      809.32      974.96    192.88 o 
   6  14   6      231.99      303.65    167.61 o 
   7  14   6       32.95      231.75    144.90 o 
   8  14   6       14.62      211.83    167.61 o 
   1  15   6       57.70       78.83    170.29 o 
   2  15   6      573.98      410.78    186.93 o 
   3  15   6     1136.75      725.12    202.84 o 
   4  15   6       31.21      -38.62    152.92 o 
   5  15   6       73.95      -39.47    156.20 o 
   6  15   6      285.47      114.78    173.32 o 
   0  16   6        2.17      186.44    165.43 o 
   1  16   6        9.93     -256.34    170.89 o 
   2  16   6       10.82       14.45    159.11 o 
   1   1   7     7306.85     7407.73    158.38 o 
   2   1   7    19019.19    17689.82    236.85 o 
   3   1   7      632.28      621.03     54.90 o 
   4   1   7     2526.36     2602.16    107.25 o 
   5   1   7     4317.13     4215.40    141.62 o 
   6   1   7     8877.07     9020.24    218.26 o 
   7   1   7     6406.62     6626.01    201.26 o 
   8   1   7    10093.04     9777.91    257.86 o 
   9   1   7       10.25       39.84     76.52 o 
  10   1   7      535.84      516.33     98.50 o 
  11   1   7     1606.67     1851.30    162.15 o 
  12   1   7      138.36      377.50    116.48 o 
  13   1   7        9.47       49.31    102.03 o 
  14   1   7      109.77       53.81    120.49 o 
  15   1   7      474.89       94.01    158.63 o 
  16   1   7      857.90      816.46    175.87 o 
  17   1   7      299.03      317.38    154.38 o 
   0   2   7      362.43      281.67     49.19 o 
   1   2   7      168.18      120.97     34.25 o 
   2   2   7      672.42      649.08     57.33 o 
   3   2   7      323.48      328.55     49.68 o 
   4   2   7     4204.10     4375.60    139.68 o 
   5   2   7     1629.81     1512.30     95.71 o 
   6   2   7     4848.31     5168.25    174.90 o 
   7   2   7       23.28      -31.34     65.22 o 
   8   2   7     2991.48     3206.30    156.32 o 
   9   2   7     6193.55     6195.56    224.22 o 
  10   2   7     4453.15     4136.57    201.50 o 
  11   2   7     1902.50     1805.14    168.95 o 
  12   2   7       16.98       72.63    105.18 o 
  13   2   7       19.22       59.64    111.74 o 
  14   2   7     2018.64     1923.81    198.34 o 
  15   2   7      154.84      212.92    147.82 o 
  16   2   7       19.72       12.87    144.54 o 
  17   2   7      388.90      304.99    161.66 o 
   1   3   7      976.77      982.73     68.38 o 
   2   3   7      489.54      442.84     56.36 o 
   3   3   7      143.04      213.41     51.50 o 
   4   3   7       20.88       37.41     48.22 o 
   5   3   7      586.53      462.16     74.58 o 
   6   3   7      110.81      130.69     58.91 o 
   7   3   7     1185.13     1295.98    111.86 o 
   8   3   7       23.47        0.00     72.63 o 
   9   3   7     1629.69     1416.83    135.43 o 
  10   3   7        3.43       54.29     80.89 o 
  11   3   7      181.69      187.17    105.55 o 
  12   3   7       11.57       93.04    101.05 o 
  13   3   7       18.41       20.28    109.44 o 
  14   3   7       86.25       11.05    130.33 o 
  15   3   7       68.00      288.22    134.70 o 
  16   3   7        3.31      -12.39    138.71 o 
  17   3   7       48.71      210.73    143.93 o 
   0   4   7     5942.29     6480.26    172.47 o 
   1   4   7     4549.93     5009.26    149.03 o 
   2   4   7     1064.16     1019.17     81.50 o 
   3   4   7     3364.27     3398.33    131.78 o 
   4   4   7     2541.95     2592.20    121.82 o 
   5   4   7    13596.05    13802.12    277.17 o 
   6   4   7       11.48      -10.57     61.58 o 
   7   4   7       45.83      147.33     73.73 o 
   8   4   7     5230.39     4605.16    200.65 o 
   9   4   7     3264.16     3400.76    181.46 o 
  10   4   7     4508.73     4133.17    204.90 o 
  11   4   7     1016.76      987.47    144.42 o 
  12   4   7      166.23      105.67    124.13 o 
  13   4   7      222.80      229.92    124.50 o 
  14   4   7     1998.28     1963.65    204.05 o 
  15   4   7      195.91       61.46    164.46 o 
  16   4   7        4.78     -126.68    153.16 o 
   1   5   7    16793.88    17010.37    287.50 o 
   2   5   7    18561.72    18855.35    301.46 o 
   3   5   7     1089.76     1078.93     91.95 o 
   4   5   7     1855.16     1973.85    123.77 o 
   5   5   7       38.66      -42.15     61.46 o 
   6   5   7     6463.20     6665.37    217.41 o 
   7   5   7     5969.85     6050.66    217.17 o 
   8   5   7     1916.21     1811.09    140.41 o 
   9   5   7      321.64      319.32    100.69 o 
  10   5   7     1004.07      855.81    137.49 o 
  11   5   7      892.41      994.52    127.65 o 
  12   5   7      384.59      379.68    115.63 o 
  13   5   7      284.66      238.30    144.54 o 
  14   5   7       10.58     -200.41    144.29 o 
  15   5   7      143.24      177.33    146.60 o 
  16   5   7      517.19      491.67    192.15 o 
   0   6   7     1650.73     1744.65    113.81 o 
   1   6   7     1765.13     1594.41    111.86 o 
   2   6   7     3405.51     3482.75    156.56 o 
   3   6   7     1822.01     1788.50    114.05 o 
   4   6   7      295.87      424.26     88.06 o 
   5   6   7        0.18       18.46     66.44 o 
   6   6   7       20.02      -18.70     68.99 o 
   7   6   7      270.15      319.80     84.41 o 
   8   6   7        0.81      -72.27     90.85 o 
   9   6   7      259.17       99.48    109.19 o 
  10   6   7        9.14      -76.16     98.38 o 
  11   6   7       88.14       19.43    130.57 o 
  12   6   7      661.32      439.20    147.09 o 
  13   6   7      268.09      598.31    120.00 o 
  14   6   7       23.11      243.65    124.25 o 
  15   6   7      106.25      288.47    142.47 o 
  16   6   7        6.79       14.09    143.08 o 
   1   7   7       81.54       57.09     73.48 o 
   2   7   7     5851.91     6213.66    202.60 o 
   3   7   7     7101.79     7451.34    233.32 o 
   4   7   7    10749.68    11683.74    290.29 o 
   5   7   7        2.31        6.80     72.63 o 
   6   7   7     4148.56     4147.01    199.68 o 
   7   7   7     1616.38     1671.78    151.22 o 
   8   7   7     3021.46     2729.94    181.95 o 
   9   7   7      322.87       88.42    123.89 o 
  10   7   7       15.27     -143.69    112.84 o 
  11   7   7      759.94      582.89    149.27 o 
  12   7   7      399.93      197.98    129.23 o 
  13   7   7      366.52      189.23    131.66 o 
  14   7   7       15.03      -48.22    142.47 o 
  15   7   7      228.30      -64.74    162.15 o 
   0   8   7     3596.69     3550.77    175.63 o 
   1   8   7     5757.98     5624.82    212.43 o 
   2   8   7     1667.36     1956.12    132.63 o 
   3   8   7      620.56      604.63     98.26 o 
   4   8   7     7785.47     7688.91    257.50 o 
   5   8   7     2591.10     2614.67    159.96 o 
   6   8   7     2298.83     2193.21    175.27 o 
   7   8   7      595.91      678.23    120.49 o 
   8   8   7        9.36       62.31     97.90 o 
   9   8   7     1759.35     1757.04    181.34 o 
  10   8   7     5251.47     5236.02    271.10 o 
  11   8   7      412.66      303.89    134.70 o 
  12   8   7       67.93       34.86    128.87 o 
  13   8   7      300.61      497.74    151.34 o 
  14   8   7      448.02      466.04    165.79 o 
  15   8   7      129.87      227.74    158.51 o 
   1   9   7      732.89      686.86    103.61 o 
   2   9   7      102.89      132.03     89.76 o 
   3   9   7      233.36      197.74     97.41 o 
   4   9   7      103.08      228.83     85.99 o 
   5   9   7        0.19      156.32     81.01 o 
   6   9   7       90.88      129.48    102.51 o 
   7   9   7        1.10       72.88     98.02 o 
   8   9   7      308.78      317.86    130.33 o 
   9   9   7        0.06       61.34    114.66 o 
  10   9   7      114.47      206.24    122.31 o 
  11   9   7      180.30      334.99    132.27 o 
  12   9   7       28.35     -230.65    153.77 o 
  13   9   7      132.62        0.00    154.86 o 
  14   9   7        9.89      -79.43    155.47 o 
   0  10   7     1505.00     1550.20    142.96 o 
   1  10   7     3195.82     3467.20    200.53 o 
   2  10   7      888.44     1123.75    138.95 o 
   3  10   7      856.69     1141.12    136.64 o 
   4  10   7     1785.13     1830.04    165.31 o 
   5  10   7      276.07      388.92    113.32 o 
   6  10   7       24.73      -17.73    105.91 o 
   7  10   7      308.19      128.75    137.49 o 
   8  10   7     2194.16     1667.89    205.39 o 
   9  10   7     1540.74     1463.96    198.47 o 
  10  10   7      680.87      651.63    149.03 o 
  11  10   7       31.98      172.72    142.72 o 
  12  10   7      118.41      261.75    151.46 o 
  13  10   7      263.37       97.17    160.33 o 
   1  11   7        4.54      152.31    104.82 o 
   2  11   7      763.21      676.29    134.94 o 
   3  11   7     1040.10     1065.57    148.30 o 
   4  11   7      418.60      518.51    126.56 o 
   5  11   7      334.20      456.57    118.18 o 
   6  11   7     1741.07     1670.44    174.90 o 
   7  11   7      315.54      452.07    123.65 o 
   8  11   7      241.20      146.60    133.00 o 
   9  11   7        3.79      -66.92    122.07 o 
  10  11   7      379.88      249.72    156.81 o 
  11  11   7      134.74      144.90    170.17 o 
  12  11   7      374.57      570.98    173.32 o 
   0  12   7      780.46      797.51    147.70 o 
   1  12   7       48.34       29.88    120.73 o 
   2  12   7        0.97      -28.66    115.87 o 
   3  12   7        1.24      185.47    112.84 o 
   4  12   7       10.17      200.53    103.97 o 
   5  12   7        8.17      -61.46    122.92 o 
   6  12   7       23.20      270.01    106.64 o 
   7  12   7       94.38      292.35    118.79 o 
   8  12   7      159.16      439.44    137.01 o 
   9  12   7        0.91      166.04    129.60 o 
  10  12   7        6.51     -228.47    152.31 o 
  11  12   7        1.40      -13.24    148.18 o 
   1  13   7       32.66     -125.10    135.06 o 
   2  13   7     1667.59     1125.09    196.52 o 
   3  13   7     1338.37     1290.39    175.39 o 
   4  13   7      590.90      416.37    179.15 o 
   5  13   7      153.90        0.00    134.33 o 
   6  13   7      622.17      772.12    160.21 o 
   7  13   7      473.32      406.28    174.17 o 
   8  13   7      641.30      303.53    182.43 o 
   9  13   7      180.63      302.56    167.37 o 
  10  13   7        1.56      143.69    143.69 o 
   0  14   7     2444.91     2714.51    237.33 o 
   1  14   7      916.29      328.43    200.90 o 
   2  14   7        0.58     -138.71    149.76 o 
   3  14   7       27.86      198.59    124.25 o 
   4  14   7     1203.54     1316.63    186.93 o 
   5  14   7      299.04      220.45    158.26 o 
   6  14   7      624.16      493.61    173.45 o 
   7  14   7       26.17      151.46    138.46 o 
   8  14   7        6.57      -67.17    154.86 o 
   1  15   7      198.91        0.00    147.45 o 
   2  15   7        0.14       53.56    166.28 o 
   3  15   7        0.70      176.36    152.92 o 
   4  15   7        0.17     -117.21    151.34 o 
   5  15   7       15.87      183.40    147.33 o 
   6  15   7        0.47        0.00    160.21 o 
   0   0   8     5977.27     5014.72    157.05 o 
   1   0   8     1859.69     1708.34     92.07 o 
   2   0   8        2.42       25.51     37.05 o 
   3   0   8     1709.88     1685.87     84.54 o 
   4   0   8     2906.74     3687.04    125.71 o 
   5   0   8       84.86      108.59     50.04 o 
   6   0   8     3571.51     3437.81    144.29 o 
   7   0   8     2628.15     2649.90    137.86 o 
   8   0   8     5587.79     5561.54    202.47 o 
   9   0   8     3352.50     3461.01    173.57 o 
  10   0   8     6856.45     6400.22    243.41 o 
  11   0   8     3370.48     3761.26    196.77 o 
  12   0   8      253.60      264.18    127.78 o 
  13   0   8      951.74     1095.93    166.16 o 
  14   0   8     2225.18     2035.31    203.32 o 
  15   0   8     2229.09     2074.30    232.47 o 
  16   0   8       31.51      -12.27    152.31 o 
  17   0   8        2.31      125.35    142.72 o 
   1   1   8     1443.18     1328.65     76.76 o 
   2   1   8     7101.38     6745.90    158.26 o 
   3   1   8     3323.66     2654.88    107.98 o 
   4   1   8     2273.46     2158.83    108.83 o 
   5   1   8     3168.09     2997.03    125.59 o 
   6   1   8    13798.42    13829.81    271.46 o 
   7   1   8      121.51      145.75     63.52 o 
   8   1   8        8.63      -70.57     73.48 o 
   9   1   8      166.26       34.37     84.05 o 
  10   1   8     1766.57     1923.32    147.94 o 
  11   1   8      132.61      242.43     91.22 o 
  12   1   8     1251.56     1246.30    150.00 o 
  13   1   8       74.23      340.57    116.84 o 
  14   1   8      159.77      294.66    134.94 o 
  15   1   8      216.19      166.28    165.31 o 
  16   1   8      160.14      244.74    164.46 o 
  17   1   8      100.77      -39.84    157.90 o 
   0   2   8      690.06      710.78     74.46 o 
   1   2   8    10398.60     9474.86    190.94 o 
   2   2   8     5977.05     5404.13    146.72 o 
   3   2   8      119.68      118.30     43.97 o 
   4   2   8    15134.71    14986.48    258.83 o 
   5   2   8     1246.74     1239.62     88.91 o 
   6   2   8     6353.48     6391.84    190.33 o 
   7   2   8     3005.23     3034.07    151.34 o 
   8   2   8       25.27      102.15     77.61 o 
   9   2   8       14.88       77.49     80.53 o 
  10   2   8     1568.88     1765.91    140.65 o 
  11   2   8       59.01      127.41     84.66 o 
  12   2   8      742.95      716.37    130.57 o 
  13   2   8      252.15      365.47    124.38 o 
  14   2   8      848.25     1116.34    179.28 o 
  15   2   8        6.03       60.00    134.21 o 
  16   2   8       14.20       65.10    122.80 o 
  17   2   8        3.25      323.57    145.51 o 
   1   3   8     3181.26     3050.71    117.09 o 
   2   3   8    55718.45    51790.60    456.69 o 
   3   3   8     5531.65     5325.78    156.93 o 
   4   3   8     1912.66     1932.31    105.55 o 
   5   3   8     5790.87     5523.64    175.39 o 
   6   3   8    12972.20    12701.81    277.54 o 
   7   3   8     5371.89     5367.08    193.73 o 
   8   3   8    12224.82    12848.17    309.84 o 
   9   3   8     1384.76     1309.83    126.08 o 
  10   3   8      741.54      789.61    119.64 o 
  11   3   8      223.28      279.24    101.05 o 
  12   3   8     1865.23     1638.38    183.16 o 
  13   3   8        8.40       31.09    117.69 o 
  14   3   8       87.95      -64.13    136.16 o 
  15   3   8       23.73       36.68    128.75 o 
  16   3   8      856.48      886.42    186.56 o 
  17   3   8       35.82     -217.54    150.12 o 
   0   4   8      157.39      161.30     63.04 o 
   1   4   8    11229.35    10663.59    225.43 o 
   2   4   8     2441.24     2445.84    113.20 o 
   3   4   8      909.19      864.19     79.80 o 
   4   4   8     1781.15     1561.73    102.76 o 
   5   4   8     1142.24      982.25     98.50 o 
   6   4   8     8758.22     8899.26    241.95 o 
   7   4   8      750.92      783.54     99.23 o 
   8   4   8      242.96       13.97    112.35 o 
   9   4   8        1.26       83.56     74.09 o 
  10   4   8      619.39      597.10    109.31 o 
  11   4   8       18.21     -151.04    100.69 o 
  12   4   8       79.53      -74.33    110.77 o 
  13   4   8       24.19     -121.22    110.65 o 
  14   4   8      416.28      370.09    124.62 o 
  15   4   8        2.20      -35.59    128.38 o 
  16   4   8        0.19      229.92    131.78 o 
   1   5   8       44.63       85.99     58.54 o 
   2   5   8     2318.64     2393.74    123.40 o 
   3   5   8      103.74      -48.22     64.98 o 
   4   5   8     1936.92     1882.02    120.12 o 
   5   5   8     2824.38     2577.14    141.74 o 
   6   5   8     2900.10     2804.76    157.90 o 
   7   5   8     1450.94     1272.05    117.94 o 
   8   5   8     1886.01     2326.57    146.48 o 
   9   5   8        0.92      152.19     76.40 o 
  10   5   8      374.95      399.73    113.93 o 
  11   5   8      196.61       84.78    121.10 o 
  12   5   8      989.44      939.37    162.76 o 
  13   5   8       20.30        0.00    120.00 o 
  14   5   8      109.22      226.89    134.58 o 
  15   5   8       10.37      335.23    135.19 o 
  16   5   8      294.05      416.61    166.52 o 
   0   6   8      624.57      612.28     83.81 o 
   1   6   8       21.24       48.10     67.41 o 
   2   6   8      513.05      485.96     77.25 o 
   3   6   8     1286.05     1094.96    103.61 o 
   4   6   8    23584.11    23894.24    391.59 o 
   5   6   8      429.36      394.02     93.89 o 
   6   6   8     6259.96     6164.34    230.29 o 
   7   6   8     1607.59     1528.45    136.16 o 
   8   6   8     1952.06     1686.84    147.94 o 
   9   6   8     1309.91      985.89    153.53 o 
  10   6   8     3166.45     2879.33    203.81 o 
  11   6   8      483.80      524.46    130.08 o 
  12   6   8      405.92      309.48    145.14 o 
  13   6   8      545.68      471.75    158.99 o 
  14   6   8     1603.78     1661.09    208.91 o 
  15   6   8      101.45      -25.26    129.96 o 
  16   6   8        6.93     -243.59    162.39 o 
   1   7   8      537.95      680.66     87.69 o 
   2   7   8    12854.68    13451.83    296.61 o 
   3   7   8     2061.43     1837.08    134.82 o 
   4   7   8       16.09      -75.06     85.27 o 
   5   7   8      158.46      104.58     84.54 o 
   6   7   8     2454.22     2643.58    172.47 o 
   7   7   8       27.52     -119.03     93.52 o 
   8   7   8     2057.71     2164.18    159.96 o 
   9   7   8        1.26       18.10    111.86 o 
  10   7   8      699.34      826.90    145.27 o 
  11   7   8      940.52     1054.76    169.32 o 
  12   7   8       85.33      179.40    115.39 o 
  13   7   8      384.87      361.22    155.95 o 
  14   7   8       14.90      -97.65    132.63 o 
  15   7   8       11.80      304.99    129.96 o 
   0   8   8     8765.25     8755.45    260.90 o 
   1   8   8      275.86      193.00     94.86 o 
   2   8   8        0.46     -125.53     83.69 o 
   3   8   8       22.05      -46.64     79.56 o 
   4   8   8     1992.41     2117.66    153.16 o 
   5   8   8      106.44      107.25    101.66 o 
   6   8   8     2068.48     1913.85    162.51 o 
   7   8   8       82.56      213.77     91.70 o 
   8   8   8      318.37      172.84    122.31 o 
   9   8   8      103.76      116.36    116.36 o 
  10   8   8      696.83      818.64    158.87 o 
  11   8   8      276.48      166.04    137.01 o 
  12   8   8       31.98      -66.80    128.02 o 
  13   8   8       22.59      113.93    125.83 o 
  14   8   8      131.69      -63.89    143.93 o 
   1   9   8      105.84       36.92     90.24 o 
   2   9   8     4657.22     4898.61    215.11 o 
   3   9   8     6262.95     6185.11    244.01 o 
   4   9   8     2857.51     2994.84    191.54 o 
   5   9   8      170.73      142.84    102.63 o 
   6   9   8     2579.44     2537.91    188.14 o 
   7   9   8      273.35      213.41    117.69 o 
   8   9   8     2322.69     2040.77    179.28 o 
   9   9   8       47.42      -29.39    113.69 o 
  10   9   8       57.40       77.37    133.24 o 
  11   9   8       49.05       11.78    141.62 o 
  12   9   8     1895.22     2229.52    216.20 o 
  13   9   8      300.83      493.86    146.85 o 
  14   9   8       10.21      156.44    155.10 o 
   0  10   8      236.13      304.50    101.05 o 
   1  10   8      378.79      492.16    117.09 o 
   2  10   8      198.34       75.43    113.32 o 
   3  10   8     1020.39      836.74    143.57 o 
   4  10   8     1203.39     1156.06    151.95 o 
   5  10   8      402.51      313.49    131.06 o 
   6  10   8      929.13      846.09    159.11 o 
   7  10   8      150.11      362.68    107.61 o 
   8  10   8        7.58       84.78    119.88 o 
   9  10   8        7.61      -73.60    111.74 o 
  10  10   8      381.99      330.98    149.52 o 
  11  10   8       15.34       50.04    132.39 o 
  12  10   8       61.25      225.67    133.36 o 
  13  10   8       61.46      -53.08    160.33 o 
   1  11   8        0.79      -34.98     98.75 o 
   2  11   8      260.92      260.65    124.13 o 
   3  11   8      483.40      295.51    123.89 o 
   4  11   8       16.13      195.55    102.51 o 
   5  11   8      174.78      272.56    111.99 o 
   6  11   8      319.36      220.09    144.05 o 
   7  11   8       15.07      196.77    119.76 o 
   8  11   8        3.62       57.33    124.86 o 
   9  11   8       37.05      168.34    111.50 o 
  10  11   8      633.10      708.84    162.15 o 
  11  11   8      312.09      186.81    154.50 o 
  12  11   8      264.40       70.57    175.51 o 
   0  12   8     2388.73     2533.42    212.56 o 
   1  12   8      263.75      577.30    130.08 o 
   2  12   8        0.74     -159.96    106.64 o 
   3  12   8     1074.14     1006.54    164.46 o 
   4  12   8     2998.21     2766.01    218.02 o 
   5  12   8      118.26       66.20    135.19 o 
   6  12   8      582.41      593.70    144.42 o 
   7  12   8      234.86       35.59    163.12 o 
   8  12   8     1954.34     1695.22    224.46 o 
   9  12   8      232.25      427.05    180.73 o 
  10  12   8      233.94      122.07    157.66 o 
  11  12   8       80.71       56.96    166.04 o 
   1  13   8      499.95      660.62    152.19 o 
   2  13   8      966.16      885.69    173.69 o 
   3  13   8        3.76     -108.46    141.50 o 
   4  13   8       44.04      -11.05    123.77 o 
   5  13   8       61.45      132.51    131.30 o 
   6  13   8      271.59       74.46    158.14 o 
   7  13   8      132.47      -48.46    149.40 o 
   8  13   8      139.23       40.08    137.01 o 
   9  13   8        7.27       55.75    155.10 o 
   0  14   8      126.63      305.72    137.86 o 
   1  14   8       16.96      234.66    139.19 o 
   2  14   8      381.96      473.33    162.39 o 
   3  14   8       77.02       75.67    154.38 o 
   4  14   8      823.69      769.33    196.16 o 
   5  14   8      254.24      407.01    164.58 o 
   6  14   8      389.93      324.06    171.87 o 
   7  14   8        9.45       97.65    164.46 o 
   8  14   8       32.91       14.45    142.11 o 
   1  15   8      291.77      419.64    166.28 o 
   2  15   8     1094.89     1075.53    206.00 o 
   3  15   8      145.73       41.30    176.72 o 
   4  15   8      213.16      237.58    170.53 o 
   5  15   8        6.35       28.54    149.76 o 
   1   1   9      386.10      476.12     55.51 o 
   2   1   9     8105.90     8513.63    191.79 o 
   3   1   9       24.50        8.14     40.08 o 
   4   1   9      757.51      794.84     70.69 o 
   5   1   9      632.53      691.59     82.71 o 
   6   1   9      143.02       77.49     63.89 o 
   7   1   9      141.38      -38.75     68.87 o 
   8   1   9     8384.97     9103.32    262.84 o 
   9   1   9      752.40      701.19    102.63 o 
  10   1   9     2770.87     2992.41    179.88 o 
  11   1   9      239.13      189.36    116.72 o 
  12   1   9     1939.83     2257.21    166.16 o 
  13   1   9       23.85       -9.72    108.59 o 
  14   1   9        8.73      100.45    126.80 o 
  15   1   9      469.96      496.65    159.23 o 
  16   1   9     1248.07     1456.55    199.44 o 
  17   1   9       37.76       14.21    167.25 o 
   0   2   9    23896.45    22851.14    338.14 o 
   1   2   9     2712.74     2468.56    111.86 o 
   2   2   9     1707.47     1846.80     97.53 o 
   3   2   9     4155.92     3757.85    136.04 o 
   4   2   9    19637.29    19847.31    309.24 o 
   5   2   9       90.96      160.08     55.14 o 
   6   2   9     5065.81     5134.48    177.94 o 
   7   2   9        9.61       -5.71     63.40 o 
   8   2   9     6743.13     6889.10    229.80 o 
   9   2   9      938.86      963.30    117.21 o 
  10   2   9      847.01      647.63    126.08 o 
  11   2   9      158.01      201.02    106.76 o 
  12   2   9      327.80      486.69    127.05 o 
  13   2   9      984.89      894.07    159.72 o 
  14   2   9     1678.00     1377.97    188.38 o 
  15   2   9       24.43       85.75    131.42 o 
  16   2   9       34.81      106.03    150.00 o 
  17   2   9       13.85        0.00    152.55 o 
   1   3   9      166.59      113.57     55.99 o 
   2   3   9     2108.80     2088.14    107.98 o 
   3   3   9        9.47       80.41     53.56 o 
   4   3   9     6681.86     6458.04    184.01 o 
   5   3   9     4472.34     4316.09    162.15 o 
   6   3   9       17.52       56.48     64.50 o 
   7   3   9      136.28      162.88     78.83 o 
   8   3   9      175.85      185.47     83.32 o 
   9   3   9       15.12      150.61     83.08 o 
  10   3   9      253.35      378.23     98.02 o 
  11   3   9       47.53       80.77     99.48 o 
  12   3   9        9.35       -9.23    110.16 o 
  13   3   9      406.20      509.40    119.03 o 
  14   3   9      259.34      437.38    130.21 o 
  15   3   9      141.22      535.88    146.97 o 
  16   3   9       79.57      202.11    149.40 o 
   0   4   9    12532.91    12769.47    263.93 o 
   1   4   9      177.48      -12.75     54.54 o 
   2   4   9     5809.03     5749.32    178.55 o 
   3   4   9     1498.94     1637.77    105.67 o 
   4   4   9    22316.56    21624.40    346.04 o 
   5   4   9      175.62      181.58     77.98 o 
   6   4   9     3326.71     3295.33    161.91 o 
   7   4   9        1.14      -12.51     67.65 o 
   8   4   9     4229.54     4382.04    196.77 o 
   9   4   9        3.41      -59.03     87.94 o 
  10   4   9     3276.00     3073.06    194.94 o 
  11   4   9        6.82     -146.48     97.65 o 
  12   4   9        4.67     -165.98    110.65 o 
  13   4   9        4.85      -10.32    106.52 o 
  14   4   9     1051.56      932.69    163.97 o 
  15   4   9       25.53       12.75    140.29 o 
  16   4   9       24.38      123.89    148.91 o 
   1   5   9      569.71      451.47     73.00 o 
   2   5   9     5535.88     5908.06    189.60 o 
   3   5   9     2200.64     2138.31    122.07 o 
   4   5   9     2131.45     2084.38    129.48 o 
   5   5   9      710.75      634.14     92.31 o 
   6   5   9     3464.33     3396.39    169.44 o 
   7   5   9       13.01      119.52     82.35 o 
   8   5   9     8926.92     8905.34    282.64 o 
   9   5   9       24.50       16.52     90.97 o 
  10   5   9      422.43      258.95    129.11 o 
  11   5   9      269.65      261.02    114.78 o 
  12   5   9      956.44      867.59    153.28 o 
  13   5   9       64.84       67.77    126.68 o 
  14   5   9       20.71       36.56    153.53 o 
  15   5   9       35.78      -12.39    145.14 o 
  16   5   9      933.27      749.29    207.33 o 
   0   6   9     2472.12     2356.08    135.43 o 
   1   6   9     3243.58     3515.66    159.48 o 
   2   6   9       60.62       -5.47     68.62 o 
   3   6   9      969.08      911.07     99.11 o 
   4   6   9      192.41      116.48     86.60 o 
   5   6   9       99.95       78.58     80.16 o 
   6   6   9     1233.68     1187.88    123.16 o 
   7   6   9      788.33      858.60    113.69 o 
   8   6   9       25.42      -68.62    103.12 o 
   9   6   9     1225.05     1612.63    147.57 o 
  10   6   9      130.29       -8.87    107.86 o 
  11   6   9      216.10      334.38    115.14 o 
  12   6   9      139.35      130.93    130.93 o 
  13   6   9       35.51       82.11    135.43 o 
  14   6   9       18.63      328.43    139.56 o 
  15   6   9       22.79     -128.14    141.50 o 
   1   7   9     2340.13     2283.69    142.72 o 
   2   7   9     7292.53     7522.39    238.67 o 
   3   7   9      144.97      200.04     86.84 o 
   4   7   9      692.22      630.62    105.67 o 
   5   7   9       66.56       21.62     85.39 o 
   6   7   9     7646.26     7195.42    257.62 o 
   7   7   9        5.18      -84.17     94.01 o 
   8   7   9     3221.75     2944.56    197.49 o 
   9   7   9       67.01       55.63    108.95 o 
  10   7   9       98.60      208.79    118.06 o 
  11   7   9       98.94        0.00    112.59 o 
  12   7   9     3192.25     3067.60    235.75 o 
  13   7   9       37.14        0.00    126.56 o 
  14   7   9       62.19      236.97    128.99 o 
  15   7   9        2.61      127.05    152.68 o 
   0   8   9     5638.86     6318.48    232.84 o 
   1   8   9       31.12      -78.95     77.25 o 
   2   8   9      689.33      767.14    105.67 o 
   3   8   9       84.48      114.78     94.13 o 
   4   8   9    13123.16    13204.66    334.87 o 
   5   8   9        0.44       70.81     82.96 o 
   6   8   9      380.67      389.40    110.77 o 
   7   8   9       25.29      157.66     98.26 o 
   8   8   9     1910.04     2082.92    178.42 o 
   9   8   9        5.52      -65.22    113.81 o 
  10   8   9     3792.79     3907.13    247.66 o 
  11   8   9        4.47       45.06    134.33 o 
  12   8   9       19.38      277.05    113.57 o 
  13   8   9      439.67      798.11    167.86 o 
  14   8   9      486.04      261.50    158.63 o 
   1   9   9       23.51      268.31     83.56 o 
   2   9   9      162.68        7.77    115.39 o 
   3   9   9      617.14      637.42    123.89 o 
   4   9   9     1285.52      870.02    139.80 o 
   5   9   9      889.20      973.62    142.84 o 
   6   9   9      231.93      144.29    116.12 o 
   7   9   9       56.18      284.46    113.81 o 
   8   9   9      136.78      -37.77    111.62 o 
   9   9   9       68.80      222.51    111.74 o 
  10   9   9       12.78       78.71    129.72 o 
  11   9   9      510.13      514.38    168.71 o 
  12   9   9       29.81       89.03    143.32 o 
  13   9   9       38.99       13.60    149.03 o 
  14   9   9      113.66      317.25    164.34 o 
   0  10   9     5622.27     5744.34    252.27 o 
   1  10   9      772.97      996.70    128.75 o 
   2  10   9      293.88      343.25    104.46 o 
   3  10   9     1761.14     1818.14    171.99 o 
   4  10   9     1617.60     1713.80    169.07 o 
   5  10   9        6.55       56.48    108.34 o 
   6  10   9      974.59      981.28    155.10 o 
   7  10   9       82.46       61.58    118.06 o 
   8  10   9      610.26      442.36    155.95 o 
   9  10   9       66.24      170.53    116.48 o 
  10  10   9     1094.74     1249.95    164.82 o 
  11  10   9       31.36     -143.57    143.57 o 
  12  10   9       99.66     -101.42    141.26 o 
  13  10   9        3.11        0.00    154.62 o 
   1  11   9      270.73      242.56    112.71 o 
   2  11   9     1217.52     1112.21    146.36 o 
   3  11   9       10.39       -9.23    105.31 o 
   4  11   9       80.91       60.00    112.23 o 
   5  11   9      466.33      761.68    145.63 o 
   6  11   9     2576.18     2348.92    219.84 o 
   7  11   9       35.17      211.46     98.99 o 
   8  11   9     1649.20     1687.93    197.86 o 
   9  11   9      114.25     -126.56    141.38 o 
  10  11   9       66.86      115.75    145.87 o 
  11  11   9       73.78      -38.26    137.98 o 
  12  11   9      485.65      485.84    173.93 o 
   0  12   9      373.34      482.32    152.55 o 
   1  12   9      681.46     1042.37    140.41 o 
   2  12   9       24.44       62.92    123.40 o 
   3  12   9       92.69      -20.16    136.89 o 
   4  12   9       28.68       43.85    118.79 o 
   5  12   9      241.25       78.58    143.32 o 
   6  12   9       92.20     -175.27    135.06 o 
   7  12   9      196.02      349.56    152.92 o 
   8  12   9       42.59      -59.15    145.39 o 
   9  12   9        0.08      144.42    135.79 o 
  10  12   9       39.68      178.91    147.57 o 
  11  12   9       77.01     -122.43    150.85 o 
   1  13   9       96.90       45.55    151.95 o 
   2  13   9     1635.67     1389.02    196.40 o 
   3  13   9       86.53      -11.05    137.49 o 
   4  13   9       16.32       35.83    138.95 o 
   5  13   9       10.46       85.75    131.30 o 
   6  13   9     1730.98     1639.23    228.35 o 
   7  13   9       38.61      104.33    140.53 o 
   8  13   9      791.63      582.77    196.89 o 
   9  13   9       17.53      112.96    143.93 o 
   0  14   9      232.66      335.35    173.45 o 
   1  14   9        1.68       75.31    147.33 o 
   2  14   9       45.58      -95.35    141.99 o 
   3  14   9       81.25       77.01    133.48 o 
   4  14   9     1293.22     1122.78    187.41 o 
   5  14   9        9.44      -50.28    158.02 o 
   6  14   9      316.85      123.16    169.32 o 
   7  14   9        1.31       42.39    164.09 o 
   1  15   9        4.51       96.44    158.75 o 
   2  15   9      283.13      443.33    186.93 o 
   3  15   9      165.99      209.88    169.68 o 
   4  15   9      132.68     -107.01    148.91 o 
   5  15   9       40.40      333.41    154.13 o 
   0   0  10    63524.22    55282.33    547.42 o 
   1   0  10     6107.96     6070.94    192.15 o 
   2   0  10     2564.90     2416.81    116.84 o 
   3   0  10     3554.26     3649.03    139.31 o 
   4   0  10    32910.49    29934.22    383.21 o 
   5   0  10     8145.73     7506.48    205.15 o 
   6   0  10     3307.64     3130.39    150.12 o 
   7   0  10     8625.90     8702.01    239.52 o 
   8   0  10     3747.85     3599.23    172.96 o 
   9   0  10        4.29       95.59     74.70 o 
  10   0  10      946.00     1138.08    128.99 o 
  11   0  10      875.45      961.48    126.32 o 
  12   0  10      649.68      894.31    127.90 o 
  13   0  10      698.93      784.88    154.86 o 
  14   0  10     1935.63     1785.10    203.08 o 
  15   0  10       75.38      283.37    153.40 o 
  16   0  10      103.12      186.68    154.38 o 
  17   0  10       28.50     -163.73    160.33 o 
   1   1  10        4.13       29.51     52.59 o 
   2   1  10     3257.78     3198.90    131.78 o 
   3   1  10     1944.74     2189.56    114.78 o 
   4   1  10     1169.52     1078.81     84.17 o 
   5   1  10      180.19      217.41     62.07 o 
   6   1  10      102.58      -10.57     73.85 o 
   7   1  10      240.34      349.68     73.36 o 
   8   1  10     7219.16     7715.03    248.63 o 
   9   1  10      338.08      325.88    103.24 o 
  10   1  10       18.95      -68.75     94.62 o 
  11   1  10      620.03      550.09    123.52 o 
  12   1  10       58.25       77.37    106.76 o 
  13   1  10       32.94      105.18    122.67 o 
  14   1  10      253.91      148.55    137.61 o 
  15   1  10       24.08     -105.31    144.78 o 
  16   1  10      100.96     -101.30    160.21 o 
   0   2  10      102.08       21.38     56.36 o 
   1   2  10     7261.28     7000.84    192.27 o 
   2   2  10      150.37      104.82     57.82 o 
   3   2  10       15.59      -46.88     47.98 o 
   4   2  10     8068.25     8457.88    211.71 o 
   5   2  10      144.35      202.35     53.08 o 
   6   2  10        3.51      123.65     60.97 o 
   7   2  10       15.98      -41.54     69.48 o 
   8   2  10     2988.28     3029.58    161.18 o 
   9   2  10       20.02       22.71     89.52 o 
  10   2  10     1251.17     1196.63    147.45 o 
  11   2  10      223.67       54.05    122.92 o 
  12   2  10      379.55      245.11    131.91 o 
  13   2  10       75.15       74.58    130.93 o 
  14   2  10      759.79      774.67    158.14 o 
  15   2  10       11.92     -141.87    144.78 o 
  16   2  10        9.42      -12.75    156.08 o 
   1   3  10     4441.46     4566.66    160.33 o 
   2   3  10     1942.67     2352.20    119.64 o 
   3   3  10      179.52      228.35     55.63 o 
   4   3  10     1884.21     1720.24    113.08 o 
   5   3  10      646.80      612.89     93.77 o 
   6   3  10     7314.80     6969.63    216.68 o 
   7   3  10       31.35       32.43     70.81 o 
   8   3  10    11743.01    11712.16    304.14 o 
   9   3  10       21.96        0.00     80.16 o 
  10   3  10     3564.88     3633.97    194.09 o 
  11   3  10      699.62      516.69    130.57 o 
  12   3  10     3689.76     3589.51    219.24 o 
  13   3  10      107.76      130.57    133.12 o 
  14   3  10        5.40      117.82    131.06 o 
  15   3  10      518.72      509.04    172.72 o 
  16   3  10      941.35      714.31    214.62 o 
   0   4  10       32.44       16.52     66.92 o 
   1   4  10      650.95      638.52     80.41 o 
   2   4  10     1305.50     1224.80     94.13 o 
   3   4  10     1189.95     1111.24    101.05 o 
   4   4  10     5341.37     4901.16    186.56 o 
   5   4  10       20.76       28.91     67.53 o 
   6   4  10        3.60      -12.02     69.84 o 
   7   4  10     1267.32     1268.53    135.19 o 
   8   4  10     8634.05     8178.15    269.16 o 
   9   4  10      391.88      129.23    130.81 o 
  10   4  10       45.67      105.31     93.65 o 
  11   4  10      145.30      142.84    108.22 o 
  12   4  10       48.58     -145.63    122.43 o 
  13   4  10       26.38      -42.03    132.15 o 
  14   4  10      848.19      869.05    159.23 o 
  15   4  10       10.07      104.09    136.64 o 
  16   4  10        0.41      238.55    164.21 o 
   1   5  10     2940.87     3179.95    152.31 o 
   2   5  10     5838.09     5656.16    191.54 o 
   3   5  10     1228.61     1184.11    103.36 o 
   4   5  10    11018.67    10037.71    259.44 o 
   5   5  10      602.42      680.42     90.73 o 
   6   5  10     3113.13     3478.50    164.21 o 
   7   5  10      195.95      232.84     78.34 o 
   8   5  10      459.65      557.02    113.44 o 
   9   5  10       33.55      -39.96     87.82 o 
  10   5  10       86.18      -77.61    100.20 o 
  11   5  10      336.91      425.60    121.58 o 
  12   5  10      299.60      171.14    135.19 o 
  13   5  10       24.76        0.00    121.82 o 
  14   5  10        9.88      311.06    114.66 o 
  15   5  10       32.42        0.00    141.50 o 
  16   5  10      209.00      316.77    160.45 o 
   0   6  10    20285.78    20657.57    374.34 o 
   1   6  10     5258.77     5301.73    196.77 o 
   2   6  10      262.36      370.09     76.03 o 
   3   6  10      543.89      412.11     94.25 o 
   4   6  10    16033.98    16323.27    337.05 o 
   5   6  10     1438.37     1222.86    126.68 o 
   6   6  10     6457.59     6209.04    241.10 o 
   7   6  10      117.64      132.15    103.97 o 
   8   6  10       95.73      199.92     97.90 o 
   9   6  10     2035.48     1762.39    170.89 o 
  10   6  10     2400.19     2414.87    199.68 o 
  11   6  10        4.45     -146.12    118.06 o 
  12   6  10       96.72       66.92    130.93 o 
  13   6  10        6.32      227.62    118.06 o 
  14   6  10     1079.71     1004.35    175.63 o 
  15   6  10      132.36       96.80    155.83 o 
   1   7  10       91.61      146.60     76.03 o 
   2   7  10     1185.32     1162.62    110.53 o 
   3   7  10     3190.57     3382.06    171.14 o 
   4   7  10     1812.86     1847.89    143.81 o 
   5   7  10      294.72      334.02     90.00 o 
   6   7  10      249.51      157.17    111.26 o 
   7   7  10      523.84      525.80    112.84 o 
   8   7  10     5564.95     5316.55    257.37 o 
   9   7  10     1198.60     1234.52    138.95 o 
  10   7  10      173.48      193.12    119.88 o 
  11   7  10       37.82       65.35    116.24 o 
  12   7  10       12.79      104.94    116.12 o 
  13   7  10       43.52      187.53    160.57 o 
  14   7  10        3.92     -163.85    153.89 o 
  15   7  10       17.20       71.66    144.05 o 
   0   8  10      523.97      452.44    106.16 o 
   1   8  10       91.64       95.10     93.40 o 
   2   8  10       39.56       -6.92     91.22 o 
   3   8  10      662.86      489.61    116.24 o 
   4   8  10     1083.78     1144.88    137.49 o 
   5   8  10       25.55       16.15     85.14 o 
   6   8  10        6.54       -8.02    100.20 o 
   7   8  10      414.13      269.76    132.15 o 
   8   8  10      486.33      419.04    142.59 o 
   9   8  10        2.59     -143.08    113.20 o 
  10   8  10      538.25      538.92    150.12 o 
  11   8  10       11.96      137.98    109.07 o 
  12   8  10      389.95      294.42    156.20 o 
  13   8  10       41.35      222.51    127.53 o 
  14   8  10      373.73      111.74    179.03 o 
   1   9  10      226.73      328.91     93.89 o 
   2   9  10     4124.52     4159.52    210.49 o 
   3   9  10      166.72      246.08     98.50 o 
   4   9  10      150.54       42.63    101.91 o 
   5   9  10        0.33       -8.38    106.16 o 
   6   9  10     6070.27     6038.39    265.03 o 
   7   9  10     1734.50     1397.52    166.40 o 
   8   9  10     1364.36     1166.26    156.44 o 
   9   9  10       36.80      118.91    118.06 o 
  10   9  10      876.58     1055.12    167.01 o 
  11   9  10       63.00      121.82    132.27 o 
  12   9  10      727.88      789.37    174.17 o 
  13   9  10        1.06      151.34    146.24 o 
   0  10  10       24.58       80.29    112.47 o 
   1  10  10       73.42       78.95     94.98 o 
   2  10  10       37.38      -33.64    101.78 o 
   3  10  10       33.08      126.80    102.39 o 
   4  10  10     2725.00     2800.75    193.12 o 
   5  10  10      133.25      396.81    105.55 o 
   6  10  10       16.97       40.20    117.09 o 
   7  10  10     1069.95     1080.39    154.62 o 
   8  10  10      241.17      121.10    139.68 o 
   9  10  10      212.18      231.75    134.21 o 
  10  10  10       63.90      232.35    134.58 o 
  11  10  10       83.85        0.00    146.12 o 
  12  10  10        6.97      -64.50    141.87 o 
   1  11  10      231.38      287.98    128.87 o 
   2  11  10      645.99      865.77    155.95 o 
   3  11  10       80.92       10.08    112.47 o 
   4  11  10      674.53      646.29    159.96 o 
   5  11  10      566.83      411.39    151.83 o 
   6  11  10      564.27      567.34    157.41 o 
   7  11  10      231.65      260.90    138.46 o 
   8  11  10       81.22      237.09    146.24 o 
   9  11  10       55.97      323.21    130.45 o 
  10  11  10       21.30       39.23    133.85 o 
  11  11  10        5.07     -116.60    124.98 o 
   0  12  10     1803.77     1795.06    193.24 o 
   1  12  10      258.89       73.97    132.27 o 
   2  12  10      199.03      311.06    125.47 o 
   3  12  10       18.69       54.90    122.67 o 
   4  12  10      869.49      817.91    155.59 o 
   5  12  10       57.99       45.91    130.93 o 
   6  12  10      868.03      829.21    165.91 o 
   7  12  10      216.46      294.42    147.33 o 
   8  12  10      208.90      -36.20    157.53 o 
   9  12  10      208.95      373.61    152.19 o 
  10  12  10     1236.53      740.66    201.99 o 
   1  13  10      637.04      545.84    167.86 o 
   2  13  10      264.20      235.88    156.44 o 
   3  13  10      123.47        0.00    143.20 o 
   4  13  10      278.82      549.73    132.15 o 
   5  13  10      111.52       49.92    158.14 o 
   6  13  10       45.44      -24.17    134.82 o 
   7  13  10      112.85      132.76    158.14 o 
   8  13  10      195.43      151.34    161.18 o 
   9  13  10        8.93      157.66    148.18 o 
   0  14  10     1388.59     1106.38    212.43 o 
   1  14  10      113.11       25.51    166.28 o 
   2  14  10       36.12      323.69    135.19 o 
   3  14  10      168.63       39.23    174.30 o 
   4  14  10      405.12      559.20    190.21 o 
   5  14  10       47.62       13.60    156.81 o 
   6  14  10       55.17     -118.06    162.27 o 
   7  14  10       29.69     -108.22    167.86 o 
   1  15  10       13.85      111.74    150.49 o 
   2  15  10     1116.48     1044.44    196.52 o 
   3  15  10      258.17      484.75    158.75 o 
   4  15  10      308.26       43.36    189.23 o 
   1   1  11     3415.13     3311.12    147.33 o 
   2   1  11    31238.35    30421.27    404.58 o 
   3   1  11      669.06      735.68     72.03 o 
   4   1  11      104.09      169.44     54.17 o 
   5   1  11      891.84     1038.73     87.21 o 
   6   1  11     3694.29     3644.29    157.78 o 
   7   1  11     2420.56     2502.08    138.22 o 
   8   1  11     2029.02     2063.61    147.94 o 
   9   1  11       14.96       38.38     83.81 o 
  10   1  11     1082.36     1139.42    146.12 o 
  11   1  11     2116.12     2192.60    183.28 o 
  12   1  11      806.39      795.69    144.78 o 
  13   1  11      320.11      389.04    118.42 o 
  14   1  11        0.46      140.53    128.26 o 
  15   1  11       71.99       76.03    152.07 o 
  16   1  11      471.65      574.38    192.39 o 
   0   2  11      988.26      879.37     97.29 o 
   1   2  11     1535.09     1374.93    104.58 o 
   2   2  11     3185.00     3244.32    141.14 o 
   3   2  11     1746.80     1429.59    107.01 o 
   4   2  11     1160.38     1183.39     93.28 o 
   5   2  11    10889.08    10919.51    258.95 o 
   6   2  11     7623.96     7434.57    226.64 o 
   7   2  11     2519.77     2455.92    148.18 o 
   8   2  11     3450.38     3199.62    169.92 o 
   9   2  11      612.99      609.24    113.08 o 
  10   2  11     1009.65     1174.40    130.08 o 
  11   2  11      182.27       18.58    124.98 o 
  12   2  11      155.56      110.77    125.47 o 
  13   2  11     1227.53     1312.26    165.06 o 
  14   2  11      963.46      947.75    167.49 o 
  15   2  11       60.88      179.28    137.86 o 
  16   2  11       10.28       41.42    145.51 o 
   1   3  11     2807.60     2971.64    138.34 o 
   2   3  11      880.40      957.59     90.24 o 
   3   3  11      955.92      822.89     87.69 o 
   4   3  11        4.86        0.00     57.94 o 
   5   3  11      818.77      877.67     95.22 o 
   6   3  11      155.70      228.83     80.41 o 
   7   3  11      854.85      836.86    106.64 o 
   8   3  11        4.15      -27.94     80.89 o 
   9   3  11      290.69      184.74    112.71 o 
  10   3  11       33.41       43.73    108.59 o 
  11   3  11        0.61      -26.72    110.41 o 
  12   3  11      496.84      411.14    127.53 o 
  13   3  11       71.43        0.00    120.37 o 
  14   3  11       27.59       12.02    156.81 o 
  15   3  11        4.07       38.99    133.36 o 
  16   3  11      196.17      112.11    162.39 o 
   0   4  11      492.71      412.24     81.86 o 
   1   4  11       37.43       34.13     55.63 o 
   2   4  11      966.64     1005.45     93.77 o 
   3   4  11     1840.75     1876.32    123.52 o 
   4   4  11     3760.47     3600.44    158.38 o 
   5   4  11     5747.84     5715.06    202.72 o 
   6   4  11     2106.94     1971.66    134.33 o 
   7   4  11      133.03      206.00     81.38 o 
   8   4  11      805.74      794.23    111.99 o 
   9   4  11     4357.63     4112.28    218.39 o 
  10   4  11     4951.26     4559.01    235.27 o 
  11   4  11        0.91      156.32    106.16 o 
  12   4  11       12.39      -69.60    111.26 o 
  13   4  11      317.22      342.76    134.21 o 
  14   4  11      273.77      184.98    164.09 o 
  15   4  11      599.53      425.23    150.25 o 
  16   4  11       12.87       28.66    150.00 o 
   1   5  11      116.40      132.27     73.24 o 
   2   5  11    16903.19    16662.99    326.12 o 
   3   5  11     3685.41     3732.11    167.98 o 
   4   5  11      529.30      620.05     98.02 o 
   5   5  11      438.88      450.13     89.64 o 
   6   5  11     1780.78     1477.68    134.21 o 
   7   5  11     1784.33     1751.70    145.27 o 
   8   5  11     3698.81     3511.53    203.69 o 
   9   5  11      214.67      227.01    109.68 o 
  10   5  11       99.53      103.48    112.47 o 
  11   5  11     1054.12     1207.31    171.87 o 
  12   5  11      392.89      503.09    127.53 o 
  13   5  11      844.34     1037.39    193.00 o 
  14   5  11      133.38      304.50    139.07 o 
  15   5  11      346.98      286.52    171.99 o 
   0   6  11      360.93      466.89     95.83 o 
   1   6  11     1543.10     1679.31    129.84 o 
   2   6  11       17.78      -11.90     68.02 o 
   3   6  11      152.30       19.56     77.49 o 
   4   6  11      740.19      863.46    105.67 o 
   5   6  11       49.01       14.09     76.03 o 
   6   6  11      457.57      701.07    110.04 o 
   7   6  11       29.53        0.00     78.95 o 
   8   6  11      405.23       60.12    117.45 o 
   9   6  11       16.22      -43.36    112.84 o 
  10   6  11       36.93       88.79     98.14 o 
  11   6  11      135.73      106.03    120.85 o 
  12   6  11       22.24     -107.13    126.80 o 
  13   6  11        7.63       61.22    139.92 o 
  14   6  11        0.02      -37.05    143.44 o 
  15   6  11       26.72     -132.51    160.08 o 
   1   7  11     3083.54     3076.83    177.45 o 
   2   7  11     2505.26     2270.70    160.45 o 
   3   7  11    12171.83    11731.59    309.36 o 
   4   7  11      282.15      153.28    101.91 o 
   5   7  11       19.82      -94.98     94.37 o 
   6   7  11     4026.74     3954.01    206.36 o 
   7   7  11      833.98      801.27    122.19 o 
   8   7  11      708.91      530.29    126.08 o 
   9   7  11        0.18      -82.71    113.69 o 
  10   7  11      130.45      124.86    114.05 o 
  11   7  11      389.61      300.49    132.15 o 
  12   7  11      508.45      381.02    149.64 o 
  13   7  11      118.78      178.42    118.18 o 
  14   7  11       12.89      -12.87    132.76 o 
   0   8  11      285.61      219.60     93.52 o 
   1   8  11     7267.42     7659.40    256.52 o 
   2   8  11      110.11      137.86    101.05 o 
   3   8  11     2015.54     1948.71    160.33 o 
   4   8  11     1531.73     1143.55    131.06 o 
   5   8  11     2742.22     2549.08    181.10 o 
   6   8  11       73.85       52.84    101.30 o 
   7   8  11     1048.53     1240.47    150.97 o 
   8   8  11     2368.33     2277.13    185.11 o 
   9   8  11       48.75        0.00    104.33 o 
  10   8  11      699.51      573.05    154.25 o 
  11   8  11       71.98     -210.00    140.29 o 
  12   8  11        3.25       62.55    136.52 o 
  13   8  11      568.62      653.33    153.77 o 
  14   8  11      346.02      213.16    175.87 o 
   1   9  11      177.42      193.24    100.45 o 
   2   9  11      292.47      384.18    107.61 o 
   3   9  11       48.40     -104.94    106.16 o 
   4   9  11      150.67       17.61    112.35 o 
   5   9  11       58.91      265.51    111.74 o 
   6   9  11       63.74     -170.53    120.12 o 
   7   9  11       21.28      -94.01    108.83 o 
   8   9  11      218.54      157.17    129.60 o 
   9   9  11      123.21      143.81    121.70 o 
  10   9  11      244.51       46.76    145.39 o 
  11   9  11       83.95      422.20    134.82 o 
  12   9  11       14.29      197.74    131.18 o 
  13   9  11        0.77     -118.67    138.95 o 
   0  10  11     1116.76     1274.36    145.51 o 
   1  10  11      185.26      -17.13    110.41 o 
   2  10  11     1530.66     1402.26    167.98 o 
   3  10  11       44.80       -8.87     91.34 o 
   4  10  11     3788.74     3606.64    220.33 o 
   5  10  11      791.71      697.67    137.37 o 
   6  10  11      914.81     1094.84    161.42 o 
   7  10  11       65.15       96.80    116.36 o 
   8  10  11      329.56      292.72    127.29 o 
   9  10  11      422.49      141.87    150.49 o 
  10  10  11      918.65     1059.86    188.63 o 
  11  10  11       11.72      131.78    135.67 o 
  12  10  11       36.24       97.41    153.16 o 
   1  11  11     2381.51     2494.55    199.56 o 
   2  11  11     2303.29     2492.48    210.13 o 
   3  11  11       58.38       30.73    110.53 o 
   4  11  11      520.33      432.03    150.12 o 
   5  11  11        0.63       86.72    107.25 o 
   6  11  11      527.01      470.17    162.27 o 
   7  11  11      404.86      290.53    156.32 o 
   8  11  11     1082.40      859.82    184.74 o 
   9  11  11      106.24       63.40    145.02 o 
  10  11  11        3.40     -100.33    139.68 o 
  11  11  11      996.03      839.78    193.97 o 
   0  12  11      615.85      506.25    151.70 o 
   1  12  11      136.76      185.11    121.70 o 
   2  12  11        8.71       10.93    126.80 o 
   3  12  11      179.83      314.10    108.71 o 
   4  12  11       32.66      137.86    131.91 o 
   5  12  11       27.51       35.34    148.42 o 
   6  12  11        1.74        0.00    118.42 o 
   7  12  11       78.42      288.59    129.84 o 
   8  12  11       57.14       13.00    146.97 o 
   9  12  11        1.37      -76.88    136.76 o 
  10  12  11       48.58      198.95    153.04 o 
   1  13  11      418.06      561.27    162.39 o 
   2  13  11      503.61      409.56    158.02 o 
   3  13  11     1715.66     1965.59    209.88 o 
   4  13  11       34.99       25.02    160.08 o 
   5  13  11       32.64     -265.63    177.09 o 
   6  13  11      427.74      223.37    160.33 o 
   7  13  11      119.72      311.79    147.82 o 
   8  13  11      384.68      210.61    180.37 o 
   0  14  11       53.68      208.91    141.87 o 
   1  14  11      820.90      981.76    180.00 o 
   2  14  11       20.74      -12.39    147.82 o 
   3  14  11        3.37       66.92    182.07 o 
   4  14  11      521.57      312.76    175.75 o 
   5  14  11      333.87      666.09    155.83 o 
   6  14  11       67.89      -53.44    161.30 o 
   1  15  11       61.58      329.16    171.02 o 
   2  15  11       14.86       28.79    187.90 o 
   3  15  11        3.66       14.58    159.96 o 
   0   0  12    15067.61    16817.49    333.53 o 
   1   0  12     5172.85     5946.81    210.13 o 
   2   0  12     2097.46     1943.12    126.44 o 
   3   0  12      892.69      922.85     86.72 o 
   4   0  12      122.10      238.18     58.91 o 
   5   0  12     1585.60     1446.71    120.12 o 
   6   0  12    12218.09    11851.47    283.61 o 
   7   0  12     3086.93     3050.71    163.61 o 
   8   0  12     2233.78     2115.59    143.57 o 
   9   0  12      573.38      618.96    113.81 o 
  10   0  12     1753.20     1972.39    162.39 o 
  11   0  12     1946.70     1919.80    185.23 o 
  12   0  12      100.43       60.97    119.52 o 
  13   0  12     2905.71     3309.55    243.16 o 
  14   0  12      932.66      609.49    195.19 o 
  15   0  12      663.98      762.28    178.55 o 
  16   0  12        0.42     -220.81    147.21 o 
   1   1  12     3781.35     4140.45    177.82 o 
   2   1  12     6218.27     5935.76    198.83 o 
   3   1  12     1023.34      888.24     94.37 o 
   4   1  12      257.66      412.72     70.08 o 
   5   1  12     5374.27     4838.36    183.16 o 
   6   1  12     1787.67     1554.57    123.04 o 
   7   1  12      141.05      152.68     84.17 o 
   8   1  12      489.52      498.96     96.20 o 
   9   1  12      261.52      420.01     88.67 o 
  10   1  12      461.43      536.85    104.58 o 
  11   1  12     2690.87     3161.73    204.90 o 
  12   1  12       32.10      -19.19    109.68 o 
  13   1  12        2.22       55.39    120.73 o 
  14   1  12      231.38      143.93    163.61 o 
  15   1  12      315.44      388.92    148.91 o 
  16   1  12        4.99      -78.95    144.05 o 
   0   2  12     1708.07     1927.33    132.39 o 
   1   2  12    27742.33    26821.92    414.18 o 
   2   2  12        7.26      -18.95     51.01 o 
   3   2  12        1.95       -4.98     41.66 o 
   4   2  12      814.54      768.84     97.05 o 
   5   2  12     4673.17     4503.01    184.86 o 
   6   2  12      226.85      145.02     78.46 o 
   7   2  12      544.46      556.17     96.44 o 
   8   2  12        8.29      -56.48     82.35 o 
   9   2  12      309.39      380.66    108.34 o 
  10   2  12      424.75      378.11    112.23 o 
  11   2  12     1131.06     1135.04    169.80 o 
  12   2  12      263.55      113.69    126.20 o 
  13   2  12       86.39      145.51    129.11 o 
  14   2  12       38.26      290.78    125.83 o 
  15   2  12       15.10       91.58    140.29 o 
  16   2  12       16.50      141.02    145.14 o 
   1   3  12    10888.46    10972.46    271.71 o 
   2   3  12     2709.89     2418.76    133.61 o 
   3   3  12    19260.83    17663.58    330.37 o 
   4   3  12      824.70      763.62     94.62 o 
   5   3  12        3.77      -40.93     72.75 o 
   6   3  12     2858.15     2548.84    149.15 o 
   7   3  12     9986.06     9966.77    285.55 o 
   8   3  12      157.50       23.08    102.03 o 
   9   3  12       20.77      -78.58     88.91 o 
  10   3  12      695.05      549.36    138.10 o 
  11   3  12     2045.91     2222.84    189.48 o 
  12   3  12       48.15       10.57    110.04 o 
  13   3  12       15.46     -107.37    112.59 o 
  14   3  12       28.06      184.74    118.79 o 
  15   3  12      442.20      318.71    172.11 o 
  16   3  12      121.03      128.63    162.39 o 
   0   4  12      861.30      849.86     98.02 o 
   1   4  12     4204.77     4013.89    170.65 o 
   2   4  12       71.04       96.44     67.17 o 
   3   4  12      781.39      706.90     95.35 o 
   4   4  12        4.48      -11.66     59.88 o 
   5   4  12     4545.67     4582.45    191.91 o 
   6   4  12     1584.24     1713.68    140.16 o 
   7   4  12     1606.90     1376.87    129.48 o 
   8   4  12      310.87      456.93     95.22 o 
   9   4  12       14.80       51.74    105.55 o 
  10   4  12      628.38      837.47    120.61 o 
  11   4  12      131.61      231.02    106.76 o 
  12   4  12        2.11      -30.61    110.41 o 
  13   4  12      212.29      163.61    144.05 o 
  14   4  12      387.27      453.53    154.25 o 
  15   4  12       45.05      162.64    162.64 o 
   1   5  12       95.58      -39.60     68.99 o 
   2   5  12      651.65      471.75    100.33 o 
   3   5  12      436.29      452.44     87.69 o 
   4   5  12     1383.11     1295.01    126.08 o 
   5   5  12     1218.97     1245.94    118.91 o 
   6   5  12        3.17       94.86     76.16 o 
   7   5  12     1037.57      917.51    126.68 o 
   8   5  12       45.64        8.38     94.74 o 
   9   5  12        7.26      171.14     96.56 o 
  10   5  12       65.57      -45.67    118.79 o 
  11   5  12      873.25     1041.28    143.57 o 
  12   5  12      329.51      347.25    140.41 o 
  13   5  12      745.39      855.57    184.01 o 
  14   5  12        6.45       25.99    146.60 o 
  15   5  12      211.02      250.21    159.72 o 
   0   6  12       74.03      183.16     84.41 o 
   1   6  12     4173.01     4463.42    203.57 o 
   2   6  12       84.25       54.90     79.43 o 
   3   6  12      336.84      506.37     86.97 o 
   4   6  12     5300.55     5254.24    216.20 o 
   5   6  12     1988.20     1811.58    138.59 o 
   6   6  12     1361.85     1017.84    135.19 o 
   7   6  12       19.11      -39.35     94.86 o 
   8   6  12      242.06      302.31    101.42 o 
   9   6  12     4353.64     4216.12    236.85 o 
  10   6  12      338.44      243.28    121.70 o 
  11   6  12      552.47      543.17    151.34 o 
  12   6  12       84.74      151.34    124.86 o 
  13   6  12      560.17      587.02    167.01 o 
  14   6  12      487.67      174.05    185.83 o 
  15   6  12      716.26      687.83    201.62 o 
   1   7  12     1585.87     1619.43    146.97 o 
   2   7  12       31.62       81.86     92.67 o 
   3   7  12      231.08       97.29    100.69 o 
   4   7  12     3611.66     3614.53    192.88 o 
   5   7  12      160.45      143.57     97.65 o 
   6   7  12     1805.67     1847.89    158.02 o 
   7   7  12     1784.03     1616.76    165.43 o 
   8   7  12      875.96      868.93    141.38 o 
   9   7  12      113.79      260.53    110.65 o 
  10   7  12        0.18      -70.45    112.59 o 
  11   7  12      767.08      900.02    170.17 o 
  12   7  12      157.61      146.12    136.64 o 
  13   7  12      137.06      338.14    140.04 o 
  14   7  12        9.39     -104.70    155.95 o 
   0   8  12       12.82       58.67     92.19 o 
   1   8  12     6430.15     6847.31    257.13 o 
   2   8  12       22.12      153.16     92.92 o 
   3   8  12     3341.93     3531.45    203.93 o 
   4   8  12     2582.17     2601.55    184.13 o 
   5   8  12      732.90      624.18    135.91 o 
   6   8  12        1.76     -120.00    108.34 o 
   7   8  12      347.89      325.39    123.28 o 
   8   8  12        2.03       50.41    107.13 o 
   9   8  12      702.45      777.10    150.12 o 
  10   8  12      102.89       33.89    125.10 o 
  11   8  12       10.12      335.84    116.36 o 
  12   8  12      109.41      268.18    141.62 o 
  13   8  12       31.63      108.83    138.59 o 
  14   8  12       82.11      130.33    144.05 o 
   1   9  12     2115.43     1893.44    163.97 o 
   2   9  12      416.05      428.75    121.46 o 
   3   9  12     3243.83     3174.48    197.62 o 
   4   9  12      126.19      163.00    110.77 o 
   5   9  12      215.87      235.88    118.18 o 
   6   9  12      502.48      433.25    143.44 o 
   7   9  12     4119.41     3927.41    244.99 o 
   8   9  12      940.71      948.73    150.97 o 
   9   9  12       39.52      102.03    109.44 o 
  10   9  12        3.29       95.83    118.42 o 
  11   9  12      375.40      316.89    155.71 o 
  12   9  12       57.11        0.00    138.71 o 
  13   9  12      105.30     -134.46    155.59 o 
   0  10  12      350.22      477.46    124.38 o 
   1  10  12     1482.47     1816.56    176.24 o 
   2  10  12       65.34       95.10    105.79 o 
   3  10  12        1.15      125.10    100.45 o 
   4  10  12      191.08      148.30    109.68 o 
   5  10  12      511.50      801.52    123.28 o 
   6  10  12       72.09       10.57    125.47 o 
   7  10  12       24.44      154.86    128.14 o 
   8  10  12        0.34       23.08    121.22 o 
   9  10  12      186.80      -11.42    136.52 o 
  10  10  12      129.70      -84.05    149.52 o 
  11  10  12      314.74      402.88    150.73 o 
  12  10  12        5.14     -214.01    158.26 o 
   1  11  12      755.40      840.63    147.09 o 
   2  11  12      732.50      942.53    154.62 o 
   3  11  12       18.69       21.01    113.44 o 
   4  11  12      527.11      670.10    143.44 o 
   5  11  12       24.09     -146.12    116.24 o 
   6  11  12       44.47       46.03    115.02 o 
   7  11  12      488.92      238.55    160.93 o 
   8  11  12      176.09       86.97    143.20 o 
   9  11  12       15.85      -60.97    143.81 o 
  10  11  12        3.84      -12.75    146.36 o 
  11  11  12      221.28      399.73    170.17 o 
   0  12  12      693.60      627.71    150.97 o 
   1  12  12      935.31      822.29    174.78 o 
   2  12  12      237.25      249.48    135.19 o 
   3  12  12      104.28       80.53    141.62 o 
   4  12  12     1366.99     1580.68    178.91 o 
   5  12  12      780.58      555.80    184.01 o 
   6  12  12       37.99      -58.30    134.46 o 
   7  12  12       28.94       77.13    144.29 o 
   8  12  12      143.00      466.89    149.03 o 
   9  12  12     1140.28      930.75    201.87 o 
  10  12  12      484.26      377.26    195.67 o 
   1  13  12        4.53      122.92    130.08 o 
   2  13  12       26.36      136.40    128.38 o 
   3  13  12      123.04      339.85    142.96 o 
   4  13  12        1.17      -12.02    148.91 o 
   5  13  12       33.85     -183.65    145.39 o 
   6  13  12      105.31       53.81    160.08 o 
   7  13  12      407.59      415.64    162.76 o 
   8  13  12       38.58      157.78    164.09 o 
   0  14  12      110.79      160.93    167.49 o 
   1  14  12      852.62     1062.65    200.90 o 
   2  14  12       66.58       54.17    150.97 o 
   3  14  12      126.38       96.07    154.62 o 
   4  14  12        0.95        0.00    162.15 o 
   5  14  12      341.97      638.27    182.19 o 
   6  14  12        0.79      -68.02    160.33 o 
   1  15  12      144.83      -27.21    175.15 o 
   1   1  13    14475.50    14491.53    329.52 o 
   2   1  13      320.74      320.53     77.37 o 
   3   1  13     9339.89     9151.90    253.73 o 
   4   1  13      528.96      465.19     80.29 o 
   5   1  13      288.83      353.57     85.14 o 
   6   1  13        9.76      -31.09     64.98 o 
   7   1  13     6374.28     6355.89    229.92 o 
   8   1  13     2984.14     3230.35    180.49 o 
   9   1  13      441.43      460.70    118.06 o 
  10   1  13       39.23      -67.77     92.07 o 
  11   1  13     2378.74     2523.70    189.23 o 
  12   1  13      332.98      441.26    117.94 o 
  13   1  13      365.00      284.10    133.85 o 
  14   1  13      125.71      184.01    145.75 o 
  15   1  13      115.06       92.67    162.76 o 
  16   1  13       21.50     -241.58    164.34 o 
   0   2  13     5235.29     4853.18    199.07 o 
   1   2  13     2494.38     2411.47    147.21 o 
   2   2  13     1113.83     1026.70    103.00 o 
   3   2  13      167.02      110.77     78.34 o 
   4   2  13     5264.36     4877.72    191.91 o 
   5   2  13     7466.17     7222.26    235.15 o 
   6   2  13      635.32      611.92     96.20 o 
   7   2  13      419.03      327.58     88.42 o 
   8   2  13      148.53      331.95     96.68 o 
   9   2  13     3574.55     3519.55    206.60 o 
  10   2  13        0.18      100.08     94.13 o 
  11   2  13      190.29      186.81    130.08 o 
  12   2  13      513.06      680.30    137.01 o 
  13   2  13      894.27      712.12    171.99 o 
  14   2  13        4.54      -58.42    134.58 o 
  15   2  13      928.86      641.55    212.19 o 
  16   2  13      263.55      402.76    152.19 o 
   1   3  13      102.75       13.24     75.43 o 
   2   3  13      494.77      569.77     78.22 o 
   3   3  13     1432.50     1429.34    120.97 o 
   4   3  13      179.11      235.63     68.26 o 
   5   3  13      909.41      886.05    102.88 o 
   6   3  13     1498.83     1201.73    122.07 o 
   7   3  13       60.07      140.04     85.02 o 
   8   3  13     3300.10     3336.39    192.27 o 
   9   3  13      113.38      216.44     99.84 o 
  10   3  13        0.12       37.29    108.59 o 
  11   3  13       19.75      -56.84    120.61 o 
  12   3  13      560.28      531.02    133.12 o 
  13   3  13       69.42      187.05    145.02 o 
  14   3  13       70.92      252.03    132.03 o 
  15   3  13      102.58      203.57    146.72 o 
   0   4  13      863.23     1035.93    114.78 o 
   1   4  13     3598.95     3552.83    177.57 o 
   2   4  13      354.98      349.56     73.73 o 
   3   4  13      288.80      221.42     85.39 o 
   4   4  13      457.22      560.54     89.52 o 
   5   4  13     5226.44     5016.79    210.37 o 
   6   4  13      733.53      891.27    110.89 o 
   7   4  13      165.29      169.92     95.83 o 
   8   4  13      172.85      133.24    101.30 o 
   9   4  13     2344.01     2401.75    181.95 o 
  10   4  13        3.25      124.98     97.53 o 
  11   4  13        8.08      -29.27     99.96 o 
  12   4  13        0.21      200.29    124.86 o 
  13   4  13     1837.96     1652.22    213.41 o 
  14   4  13       51.48      167.37    138.10 o 
  15   4  13      679.80      650.42    188.26 o 
   1   5  13     7360.39     7500.65    244.50 o 
   2   5  13     1564.06     1392.66    119.40 o 
   3   5  13     5236.46     5084.44    208.18 o 
   4   5  13      410.71      352.36     77.73 o 
   5   5  13      302.71      573.29     90.85 o 
   6   5  13      100.55       38.02     87.33 o 
   7   5  13     2151.55     2038.95    159.36 o 
   8   5  13      453.47      402.88    112.96 o 
   9   5  13      347.17      261.63    128.87 o 
  10   5  13       35.93      109.80    108.95 o 
  11   5  13     2989.80     3393.23    229.80 o 
  12   5  13       32.80      -21.62    114.66 o 
  13   5  13      313.88      308.27    145.39 o 
  14   5  13        0.02      -74.82    155.71 o 
  15   5  13      190.14      411.39    154.74 o 
   0   6  13     2212.24     2195.27    162.64 o 
   1   6  13     2648.55     2649.53    179.64 o 
   2   6  13      451.75      308.99    111.14 o 
   3   6  13      142.79      228.59     86.84 o 
   4   6  13      303.90      217.54     96.93 o 
   5   6  13       14.48     -121.34     80.89 o 
   6   6  13      169.28       40.69     93.28 o 
   7   6  13       50.50       52.11    106.16 o 
   8   6  13     1029.48     1126.42    124.62 o 
   9   6  13       23.31       39.23    101.05 o 
  10   6  13      280.44      219.36    124.01 o 
  11   6  13      298.29      256.52    136.16 o 
  12   6  13        7.34       83.56    134.46 o 
  13   6  13       20.11      -96.32    146.48 o 
  14   6  13        1.66      -51.50    161.78 o 
   1   7  13     2839.46     2608.72    175.27 o 
   2   7  13        3.81       47.25     94.50 o 
   3   7  13     6261.91     6710.19    249.96 o 
   4   7  13       99.24       64.25     97.05 o 
   5   7  13      151.50      257.50     95.71 o 
   6   7  13      160.06      227.49    107.86 o 
   7   7  13     2372.30     2021.58    185.11 o 
   8   7  13      676.96      665.24    155.95 o 
   9   7  13       98.67       72.51    127.29 o 
  10   7  13       31.67       77.01    108.34 o 
  11   7  13      627.62      514.14    155.10 o 
  12   7  13        2.28      211.70    139.19 o 
  13   7  13      490.07      651.03    160.08 o 
  14   7  13       38.56       42.51    153.40 o 
   0   8  13      177.33      169.92    105.43 o 
   1   8  13     1333.83     1415.74    162.88 o 
   2   8  13       43.97      135.91     96.80 o 
   3   8  13     1624.93     1320.88    162.88 o 
   4   8  13      100.43        0.00    106.16 o 
   5   8  13     7130.18     6878.04    276.20 o 
   6   8  13       14.51       84.90    101.91 o 
   7   8  13       11.39     -148.67    109.92 o 
   8   8  13       21.80       -9.72    109.31 o 
   9   8  13      561.36      724.39    123.16 o 
  10   8  13       95.47       92.92    148.67 o 
  11   8  13       21.14        0.00    102.39 o 
  12   8  13        3.96     -172.35    140.29 o 
  13   8  13      486.06      458.15    181.58 o 
   1   9  13     2206.05     2328.63    185.71 o 
   2   9  13       10.00       18.46    103.73 o 
   3   9  13      198.57      202.35    114.17 o 
   4   9  13     1033.79     1355.37    159.72 o 
   5   9  13       95.78      233.69    116.84 o 
   6   9  13      709.93      814.75    146.12 o 
   7   9  13       86.71       74.21    119.64 o 
   8   9  13       11.26       33.40    123.16 o 
   9   9  13        5.94     -109.68    124.13 o 
  10   9  13        6.06       73.85    137.98 o 
  11   9  13      102.04      155.83    152.68 o 
  12   9  13       45.82      137.49    141.50 o 
   0  10  13      429.03      598.19    132.88 o 
   1  10  13      934.98      879.01    167.13 o 
   2  10  13      804.25      813.66    147.21 o 
   3  10  13     1117.85     1119.74    159.96 o 
   4  10  13      631.70      706.78    129.23 o 
   5  10  13     2234.19     2157.25    216.68 o 
   6  10  13       62.87       65.83    120.25 o 
   7  10  13      141.88      216.56    128.50 o 
   8  10  13        2.01     -167.37    123.77 o 
   9  10  13      835.91      858.84    171.14 o 
  10  10  13        3.33      -61.46    153.89 o 
  11  10  13        2.38     -103.48    150.85 o 
  12  10  13        4.15      -54.54    154.38 o 
   1  11  13      619.55      464.71    161.30 o 
   2  11  13       90.96        0.00    112.71 o 
   3  11  13     1371.47     1319.66    185.35 o 
   4  11  13       98.11      -93.89    131.54 o 
   5  11  13        0.69      -21.38    116.36 o 
   6  11  13        8.33       11.78    130.08 o 
   7  11  13      349.10      379.81    147.57 o 
   8  11  13      207.04      292.96    158.51 o 
   9  11  13        1.40        0.00    136.64 o 
  10  11  13       22.67     -104.58    158.99 o 
   0  12  13     1178.26     1237.68    200.53 o 
   1  12  13       32.95      -21.62    123.40 o 
   2  12  13        0.94     -213.53    142.35 o 
   3  12  13       61.41        0.00    124.38 o 
   4  12  13       53.87     -101.66    131.30 o 
   5  12  13       66.47      273.04    141.62 o 
   6  12  13      609.36      791.31    163.49 o 
   7  12  13        2.93      118.55    153.16 o 
   8  12  13       64.21      -38.38    148.79 o 
   9  12  13        0.77      128.02    161.54 o 
   1  13  13      896.53      988.81    183.77 o 
   2  13  13        4.02       89.52    150.61 o 
   3  13  13     1039.85      661.23    191.91 o 
   4  13  13      369.49      171.50    177.45 o 
   5  13  13        2.39      174.42    164.94 o 
   6  13  13      517.39      716.01    186.81 o 
   7  13  13      513.81      326.12    183.40 o 
   0  14  13       97.48      249.11    172.96 o 
   1  14  13      898.42     1065.57    205.63 o 
   2  14  13        9.60     -128.87    138.71 o 
   3  14  13      163.88      579.61    165.55 o 
   4  14  13        1.49     -106.03    161.30 o 
   5  14  13      770.56      362.80    207.82 o 
   0   0  14     4822.05     5132.06    207.45 o 
   1   0  14    22813.85    22126.39    413.09 o 
   2   0  14      121.80      148.18     75.55 o 
   3   0  14     6598.46     6232.00    227.74 o 
   4   0  14     1534.72     1511.69    116.48 o 
   5   0  14    15300.49    14939.72    338.14 o 
   6   0  14     1091.38     1002.53    121.22 o 
   7   0  14       75.19      141.99     93.65 o 
   8   0  14     4441.88     4600.30    208.91 o 
   9   0  14     7471.78     7925.27    282.03 o 
  10   0  14      766.46      763.86    142.23 o 
  11   0  14      802.59      839.78    148.91 o 
  12   0  14      108.27      129.23    123.89 o 
  13   0  14      761.11      860.30    169.32 o 
  14   0  14       69.22       87.69    137.86 o 
  15   0  14      170.98      243.04    147.94 o 
   1   1  14      409.81      493.98     92.43 o 
   2   1  14     2541.26     2352.44    147.33 o 
   3   1  14     4497.06     4170.82    193.85 o 
   4   1  14      746.13      760.46     91.58 o 
   5   1  14      291.50      386.85     73.36 o 
   6   1  14      444.69      419.77     83.20 o 
   7   1  14     2261.39     2400.90    158.87 o 
   8   1  14      317.37      252.52    102.88 o 
   9   1  14        0.59       34.25     99.84 o 
  10   1  14      209.06      185.83    127.41 o 
  11   1  14        4.09      251.06    115.87 o 
  12   1  14        3.26      119.03    108.71 o 
  13   1  14        6.95      -99.11    130.69 o 
  14   1  14        0.02       25.14    135.55 o 
  15   1  14      300.18      176.12    179.28 o 
   0   2  14     2251.58     2283.33    163.97 o 
   1   2  14      313.43      139.19     95.22 o 
   2   2  14        0.40      -91.10     60.73 o 
   3   2  14       59.94       81.38     74.33 o 
   4   2  14      426.43      330.01    100.57 o 
   5   2  14      696.17      599.41    107.37 o 
   6   2  14        7.95      -80.53     71.66 o 
   7   2  14      534.98      459.73    122.67 o 
   8   2  14       36.67      153.16     94.98 o 
   9   2  14     2925.47     2801.96    184.62 o 
  10   2  14       63.76       37.77    121.95 o 
  11   2  14      949.47     1007.03    146.24 o 
  12   2  14      100.85       32.79    145.63 o 
  13   2  14      238.08      365.47    135.91 o 
  14   2  14      228.42      317.50    149.76 o 
  15   2  14      116.18      123.04    169.07 o 
   1   3  14      458.20      444.54    102.88 o 
   2   3  14       38.20      204.17     66.44 o 
   3   3  14     3944.77     3954.74    184.26 o 
   4   3  14     1239.01     1338.25    117.09 o 
   5   3  14      403.96      389.52     87.09 o 
   6   3  14     1010.21     1089.98    115.02 o 
   7   3  14     2490.07     2670.30    163.36 o 
   8   3  14      557.58      474.06    121.34 o 
   9   3  14      624.85      557.14    130.93 o 
  10   3  14     1934.34     1896.48    183.16 o 
  11   3  14     2252.45     2273.86    204.30 o 
  12   3  14      558.92      613.25    150.00 o 
  13   3  14      506.71      407.86    148.79 o 
  14   3  14       13.36       25.75    152.68 o 
  15   3  14      683.36      637.79    199.92 o 
   0   4  14     4852.05     4412.40    213.53 o 
   1   4  14     2764.64     2902.17    174.42 o 
   2   4  14       23.20      -36.32     69.60 o 
   3   4  14     1634.13     1645.54    128.38 o 
   4   4  14      700.59      656.73    102.39 o 
   5   4  14     3159.55     2999.82    173.69 o 
   6   4  14      390.04      335.72     97.65 o 
   7   4  14       44.51       56.48     86.36 o 
   8   4  14      643.85      701.55    128.14 o 
   9   4  14     1706.34     1669.59    182.43 o 
  10   4  14      554.64      329.04    139.31 o 
  11   4  14       84.46      -70.45    120.37 o 
  12   4  14       52.45      137.25    128.50 o 
  13   4  14      237.57      294.78    150.37 o 
  14   4  14        6.06     -111.86    134.46 o 
  15   4  14      330.78      410.17    172.59 o 
   1   5  14     2251.40     2317.22    153.16 o 
   2   5  14      473.83      345.92     96.93 o 
   3   5  14     2447.16     2679.17    161.66 o 
   4   5  14      735.98      743.46    103.24 o 
   5   5  14      273.86      292.96     89.15 o 
   6   5  14      206.80      296.00     85.87 o 
   7   5  14     1794.13     1681.37    167.74 o 
   8   5  14      133.40      309.12    105.91 o 
   9   5  14      332.09      456.20    127.65 o 
  10   5  14       45.30       93.16    114.78 o 
  11   5  14      196.45      243.04    131.66 o 
  12   5  14       19.67      -77.98    133.24 o 
  13   5  14       13.26       12.63    132.03 o 
  14   5  14       68.43       13.48    156.20 o 
  15   5  14      102.65      362.44    138.34 o 
   0   6  14     9540.78     9090.08    305.11 o 
   1   6  14     9595.23     9787.38    305.47 o 
   2   6  14     2402.17     2324.99    164.70 o 
   3   6  14     1847.26     1653.92    148.91 o 
   4   6  14       60.93      206.85     96.07 o 
   5   6  14     2510.38     2566.70    163.97 o 
   6   6  14      849.37      884.84    127.29 o 
   7   6  14      102.24      306.20    107.25 o 
   8   6  14      262.07      335.84    107.37 o 
   9   6  14     3855.56     3874.70    228.95 o 
  10   6  14      264.87      107.98    148.91 o 
  11   6  14      291.15      172.47    142.35 o 
  12   6  14       73.90       36.80    129.23 o 
  13   6  14      540.84      588.84    161.78 o 
  14   6  14        0.39       27.94    142.47 o 
   1   7  14      603.33      648.35    114.90 o 
   2   7  14     1509.85     1872.92    147.57 o 
   3   7  14      186.05      200.77     98.38 o 
   4   7  14     2950.57     2916.26    179.03 o 
   5   7  14     1149.03     1418.65    153.89 o 
   6   7  14        2.90      136.52    100.93 o 
   7   7  14      243.11      288.10    110.29 o 
   8   7  14       12.14      101.42     98.26 o 
   9   7  14      139.25     -110.53    123.52 o 
  10   7  14        2.61      -95.95    109.19 o 
  11   7  14      155.10      216.68    131.78 o 
  12   7  14        0.23       12.75    133.61 o 
  13   7  14       33.75      272.19    146.60 o 
  14   7  14       84.94       14.45    163.36 o 
   0   8  14     4089.32     4144.71    241.22 o 
   1   8  14        6.16     -152.19    107.13 o 
   2   8  14      747.65      791.92    143.93 o 
   3   8  14        1.15       17.85    103.85 o 
   4   8  14      483.92      317.62    121.46 o 
   5   8  14      904.68      900.26    135.91 o 
   6   8  14       91.65      312.64    105.31 o 
   7   8  14        0.02      -76.76    111.99 o 
   8   8  14      292.22      355.27    119.40 o 
   9   8  14      796.07      464.46    166.16 o 
  10   8  14        0.06       35.83    132.63 o 
  11   8  14      495.04      139.19    171.99 o 
  12   8  14       78.38     -163.85    150.73 o 
  13   8  14       61.87       14.21    163.97 o 
   1   9  14     2431.42     2291.22    200.41 o 
   2   9  14       59.99      105.91    119.76 o 
   3   9  14     1635.80     1735.79    170.41 o 
   4   9  14      150.17      196.28    116.12 o 
   5   9  14        5.87      -18.95     97.65 o 
   6   9  14      153.67      210.37    119.03 o 
   7   9  14     2070.79     2040.77    193.85 o 
   8   9  14      331.60      217.78    146.36 o 
   9   9  14        0.73      108.22    145.75 o 
  10   9  14      230.80      189.72    153.40 o 
  11   9  14     1301.46     1467.12    197.01 o 
  12   9  14      149.21       28.18    173.69 o 
   0  10  14      351.35      185.71    136.04 o 
   1  10  14     1150.26     1109.42    168.71 o 
   2  10  14      165.94      342.27    117.82 o 
   3  10  14        4.74     -135.79    113.08 o 
   4  10  14        6.61     -109.19    100.69 o 
   5  10  14      567.56      526.17    158.87 o 
   6  10  14       44.35       11.30    133.61 o 
   7  10  14      194.64      305.59    133.00 o 
   8  10  14       37.02       24.53    128.38 o 
   9  10  14      183.37       12.87    137.13 o 
  10  10  14        4.38     -176.12    149.88 o 
  11  10  14       92.11        0.00    162.03 o 
   1  11  14     1171.06     1257.11    187.05 o 
   2  11  14      208.66      212.68    137.49 o 
   3  11  14     1585.19     1537.81    199.07 o 
   4  11  14       48.00      196.40    119.52 o 
   5  11  14      345.72      368.15    133.85 o 
   6  11  14        2.95       73.12    136.76 o 
   7  11  14      274.77       25.26    167.25 o 
   8  11  14       96.47      549.85    146.97 o 
   9  11  14       11.67      204.66    158.51 o 
  10  11  14       12.74      242.43    147.57 o 
   0  12  14      603.59      576.57    180.73 o 
   1  12  14     1371.47     1191.77    215.47 o 
   2  12  14        4.39     -179.52    143.69 o 
   3  12  14      111.45      -11.42    133.24 o 
   4  12  14       27.72     -139.19    136.28 o 
   5  12  14     2009.22     2143.65    217.54 o 
   6  12  14      164.60      315.07    147.33 o 
   7  12  14       16.31      338.39    159.48 o 
   8  12  14        5.66     -239.94    159.96 o 
   9  12  14      383.77      611.79    163.49 o 
   1  13  14        8.89      -12.02    150.25 o 
   2  13  14        1.49      131.91    153.89 o 
   3  13  14      344.87      133.73    192.88 o 
   4  13  14      337.83      313.49    172.96 o 
   5  13  14      140.39      -25.63    142.72 o 
   6  13  14       11.41     -210.61    162.27 o 
   7  13  14      122.35      145.39    149.64 o 
   0  14  14       18.76      303.16    147.94 o 
   1  14  14       38.88      270.86    148.79 o 
   2  14  14       37.49      -79.07    154.86 o 
   3  14  14       19.03     -253.79    169.19 o 
   4  14  14      150.67      309.60    175.02 o 
   1   1  15     3082.51     3247.48    176.97 o 
   2   1  15      348.15      472.48     91.22 o 
   3   1  15     3998.78     3935.92    200.65 o 
   4   1  15      899.81     1166.14    116.24 o 
   5   1  15       18.16      -91.82     81.38 o 
   6   1  15      148.89      167.13     90.49 o 
   7   1  15     3324.94     3383.15    185.59 o 
   8   1  15     3196.96     3850.41    203.20 o 
   9   1  15        6.02       71.30    109.92 o 
  10   1  15       54.51       48.22     99.72 o 
  11   1  15     2367.41     2262.68    210.85 o 
  12   1  15      630.90      749.65    142.84 o 
  13   1  15      662.08      864.67    155.59 o 
  14   1  15       22.46     -121.82    150.12 o 
  15   1  15      143.62      124.86    157.53 o 
   0   2  15     8434.89     8282.49    267.58 o 
   1   2  15     9658.58     9679.04    304.86 o 
   2   2  15     2336.54     2039.44    153.28 o 
   3   2  15     1170.57     1295.49    118.30 o 
   4   2  15     2564.04     2611.39    165.31 o 
   5   2  15     2443.34     2253.81    153.77 o 
   6   2  15       60.53       38.50     89.88 o 
   7   2  15       29.94     -135.67     92.31 o 
   8   2  15     1722.08     1686.47    150.85 o 
   9   2  15     1344.45     1244.12    158.51 o 
  10   2  15      348.16      215.83    126.44 o 
  11   2  15        9.54      -19.80    110.53 o 
  12   2  15      759.76      814.75    144.05 o 
  13   2  15      762.51      619.08    184.50 o 
  14   2  15      637.22      351.87    179.03 o 
  15   2  15      371.55      699.49    161.91 o 
   1   3  15       31.30       15.91     71.05 o 
   2   3  15       10.78      -30.61     64.01 o 
   3   3  15        2.35      -31.58     58.30 o 
   4   3  15      115.11       89.64     94.98 o 
   5   3  15      490.50      500.17    105.06 o 
   6   3  15      603.75      510.01    108.46 o 
   7   3  15        9.05       -7.77     86.60 o 
   8   3  15      132.87       52.11     97.41 o 
   9   3  15       52.85       56.11     97.05 o 
  10   3  15        0.13        0.00    103.48 o 
  11   3  15      308.85      538.19    132.63 o 
  12   3  15       99.57      126.80    143.44 o 
  13   3  15      231.87      481.59    155.71 o 
  14   3  15       13.47     -112.35    131.54 o 
  15   3  15       40.91      141.87    150.25 o 
   0   4  15     1068.88     1102.01    133.12 o 
   1   4  15     4359.73     4195.96    210.61 o 
   2   4  15      643.90      707.63    103.73 o 
   3   4  15      734.44      771.27    115.99 o 
   4   4  15     1476.12     1446.59    137.61 o 
   5   4  15     3513.86     3159.06    186.32 o 
   6   4  15       34.10     -112.05     74.70 o 
   7   4  15       96.72      178.06     89.27 o 
   8   4  15      795.87     1010.06    128.14 o 
   9   4  15       47.26       67.77    103.85 o 
  10   4  15       64.54      -58.30    119.03 o 
  11   4  15       32.52      331.71    108.34 o 
  12   4  15      266.75      283.61    144.66 o 
  13   4  15      759.69      417.09    192.15 o 
  14   4  15      214.39      162.27    151.83 o 
  15   4  15      152.30       86.84    158.51 o 
   1   5  15     1334.17     1310.92    142.59 o 
   2   5  15      430.55      488.88    107.49 o 
   3   5  15     4160.80     4375.24    218.02 o 
   4   5  15     1243.96     1248.85    134.46 o 
   5   5  15      109.94       81.86     97.65 o 
   6   5  15       78.90      -71.66     88.30 o 
   7   5  15     3063.20     2987.55    198.47 o 
   8   5  15     1220.36     1454.36    159.72 o 
   9   5  15       17.09       20.28    116.84 o 
  10   5  15       50.14       96.56    103.48 o 
  11   5  15     1009.64      811.35    160.33 o 
  12   5  15     1350.15     1121.20    205.39 o 
  13   5  15      275.89      312.15    156.08 o 
  14   5  15        0.02       41.66    157.78 o 
   0   6  15      694.68      786.33    127.41 o 
   1   6  15      100.81       26.36     94.98 o 
   2   6  15     2607.21     2574.59    182.80 o 
   3   6  15      165.09      177.21     88.91 o 
   4   6  15      525.01      430.21    108.34 o 
   5   6  15      223.45       34.49    111.01 o 
   6   6  15       60.96       35.71    110.89 o 
   7   6  15      178.98      281.79    119.64 o 
   8   6  15        7.15       39.84    102.51 o 
   9   6  15      323.12      443.21    118.42 o 
  10   6  15        0.04       89.52    117.21 o 
  11   6  15        3.62       23.81    131.18 o 
  12   6  15       15.36      -35.59    137.98 o 
  13   6  15       34.85     -151.83    148.67 o 
  14   6  15        1.02      100.33    127.41 o 
   1   7  15     1659.54     1613.96    170.04 o 
   2   7  15      999.12     1049.54    147.57 o 
   3   7  15      507.61      436.65    119.88 o 
   4   7  15      244.99      277.41     90.85 o 
   5   7  15      621.22      584.34    125.83 o 
   6   7  15      994.95     1085.12    141.74 o 
   7   7  15     1799.99     1227.84    183.77 o 
   8   7  15      469.46      326.36    143.93 o 
   9   7  15       53.71      354.91    113.08 o 
  10   7  15       52.82      117.21    120.61 o 
  11   7  15     1624.16     1762.51    209.88 o 
  12   7  15      211.89      184.38    155.71 o 
  13   7  15      175.46      125.83    158.75 o 
   0   8  15     4986.98     5201.04    263.08 o 
   1   8  15      204.91      324.91    126.44 o 
   2   8  15      110.26       77.01    111.38 o 
   3   8  15      413.85      557.62    122.07 o 
   4   8  15      207.95      -35.47    130.69 o 
   5   8  15     1977.62     2087.41    183.53 o 
   6   8  15       99.17       20.41    115.27 o 
   7   8  15      127.25       64.01    125.10 o 
   8   8  15      452.14      390.13    136.04 o 
   9   8  15      287.37      163.85    138.59 o 
  10   8  15       38.74     -127.05    144.78 o 
  11   8  15       27.33      -61.09    130.93 o 
  12   8  15       31.55      179.03    135.67 o 
   1   9  15      110.78      -54.17    110.53 o 
   2   9  15      109.53      255.92    120.61 o 
   3   9  15     2214.43     2336.29    195.92 o 
   4   9  15       11.33      174.05     96.56 o 
   5   9  15      169.97      211.10    110.65 o 
   6   9  15       78.62       21.86    123.77 o 
   7   9  15      128.67      125.10    136.04 o 
   8   9  15       21.04      142.23    126.44 o 
   9   9  15        9.89      -92.80    138.22 o 
  10   9  15        3.95     -219.36    149.27 o 
  11   9  15       19.06      219.36    145.14 o 
  12   9  15       27.79      144.66    157.05 o 
   0  10  15      660.22      543.78    144.05 o 
   1  10  15     1951.14     2286.12    203.57 o 
   2  10  15       14.67     -128.26    122.80 o 
   3  10  15      260.76      282.15    125.71 o 
   4  10  15       39.56       66.44    121.22 o 
   5  10  15     2284.25     2163.45    206.24 o 
   6  10  15       49.38     -119.88    119.88 o 
   7  10  15      257.13      182.31    138.10 o 
   8  10  15      214.43      239.76    151.95 o 
   9  10  15      234.57      118.55    172.23 o 
  10  10  15      288.44      137.86    160.93 o 
  11  10  15      264.14      434.22    177.21 o 
   1  11  15      853.63      825.93    164.58 o 
   2  11  15      744.09      479.65    180.73 o 
   3  11  15     2895.70     3027.76    250.69 o 
   4  11  15       46.41      155.71    131.78 o 
   5  11  15       12.39      -56.72    142.11 o 
   6  11  15      103.10       12.63    158.63 o 
   7  11  15      654.46      559.69    189.11 o 
   8  11  15      264.51      228.95    161.06 o 
   9  11  15       71.90      140.16    159.84 o 
   0  12  15       11.74      -45.67    135.06 o 
   1  12  15       27.04      -11.42    136.89 o 
   2  12  15        0.82      200.90    136.28 o 
   3  12  15       34.08      -11.66    117.57 o 
   4  12  15       95.34      194.70    136.76 o 
   5  12  15       47.55      -12.15    151.95 o 
   6  12  15       47.93      203.93    154.25 o 
   7  12  15       78.25     -181.34    160.69 o 
   8  12  15       10.50      -93.89    134.82 o 
   1  13  15      150.02      178.55    165.31 o 
   2  13  15      400.85      204.42    175.15 o 
   3  13  15      383.87      317.62    181.58 o 
   4  13  15       51.18      -25.75    149.88 o 
   5  13  15      124.68     -252.33    168.22 o 
   6  13  15       31.24       73.12    151.10 o 
   0  14  15      253.28      105.79    182.07 o 
   1  14  15       84.75      -26.84    141.87 o 
   2  14  15       69.76      118.42    175.27 o 
   3  14  15       38.43     -136.52    164.94 o 
   0   0  16     9905.37     9422.63    289.93 o 
   1   0  16     4188.29     4104.14    199.80 o 
   2   0  16     1501.74     1649.55    151.58 o 
   3   0  16      535.84      462.03    120.25 o 
   4   0  16     8571.87     8163.46    282.76 o 
   5   0  16     2291.33     2483.86    172.96 o 
   6   0  16     3656.04     3534.37    198.22 o 
   7   0  16     1880.20     2263.17    176.72 o 
   8   0  16     5056.00     5365.14    248.14 o 
   9   0  16     2493.65     2544.59    189.96 o 
  10   0  16     1532.38     1695.22    169.07 o 
  11   0  16      217.88      406.77    134.58 o 
  12   0  16       20.73      300.25    136.64 o 
  13   0  16       75.17      123.65    137.61 o 
  14   0  16      468.68      436.89    167.01 o 
  15   0  16      564.74      538.55    174.78 o 
   1   1  16      547.52      471.75    108.59 o 
   2   1  16      312.18      346.65    105.31 o 
   3   1  16     4756.55     4811.64    221.18 o 
   4   1  16      268.25      258.22     95.47 o 
   5   1  16        3.08        8.02     79.31 o 
   6   1  16      746.66      839.65    114.90 o 
   7   1  16     2461.30     2222.96    180.37 o 
   8   1  16        6.56     -140.29     93.52 o 
   9   1  16     1569.83     1732.26    151.22 o 
  10   1  16      477.45      390.25    128.50 o 
  11   1  16        3.73     -176.36    117.57 o 
  12   1  16     1196.06     1425.82    185.11 o 
  13   1  16        4.29     -128.50    143.44 o 
  14   1  16        8.57      -50.04    120.12 o 
  15   1  16       42.82     -107.37    145.75 o 
   0   2  16     2769.37     2534.99    174.66 o 
   1   2  16        4.79       -6.19     62.31 o 
   2   2  16       29.00        0.00     59.88 o 
   3   2  16      153.54       89.27     86.24 o 
   4   2  16     2328.36     2060.09    154.38 o 
   5   2  16       71.67      104.70     88.54 o 
   6   2  16      620.40      590.17    125.35 o 
   7   2  16     4035.03     4311.23    212.07 o 
   8   2  16     1399.40     1309.58    148.79 o 
   9   2  16      163.63       66.32    118.79 o 
  10   2  16      413.28      386.97    128.02 o 
  11   2  16       29.44     -181.10    120.73 o 
  12   2  16      129.91     -143.08    147.21 o 
  13   2  16      469.82      376.16    173.69 o 
  14   2  16       63.32      214.62    149.40 o 
  15   2  16      165.40      516.81    168.59 o 
   1   3  16     4420.15     3866.56    216.20 o 
   2   3  16     3683.10     3771.82    192.15 o 
   3   3  16      193.52       49.07    102.03 o 
   4   3  16     5889.44     5754.90    234.54 o 
   5   3  16     2353.70     2532.20    178.67 o 
   6   3  16       72.77      -61.34     89.52 o 
   7   3  16     2951.01     2726.05    194.09 o 
   8   3  16       13.80       54.78    102.51 o 
   9   3  16        0.17       48.58    108.71 o 
  10   3  16      132.03      240.13    122.19 o 
  11   3  16      581.61      658.92    154.38 o 
  12   3  16     1235.98     1109.30    194.82 o 
  13   3  16        4.20      127.41    115.39 o 
  14   3  16       76.46     -128.26    151.70 o 
   0   4  16     6222.37     6730.71    266.97 o 
   1   4  16       63.30      193.24     70.33 o 
   2   4  16      367.29      195.92    110.04 o 
   3   4  16        2.33       75.31     88.18 o 
   4   4  16     1078.73     1199.42    135.43 o 
   5   4  16        5.59       25.02     85.75 o 
   6   4  16       69.05       77.49     93.04 o 
   7   4  16       59.86      124.98    101.18 o 
   8   4  16      100.89      -26.72    118.42 o 
   9   4  16      418.51      563.09    119.03 o 
  10   4  16     1363.74     1463.59    185.83 o 
  11   4  16       10.22     -159.42    106.28 o 
  12   4  16       43.51       36.68    141.99 o 
  13   4  16       14.43      117.33    137.37 o 
  14   4  16        1.01       97.41    128.26 o 
   1   5  16      221.03      308.02    110.16 o 
   2   5  16     1480.93     1216.79    158.63 o 
   3   5  16      988.13     1110.39    128.02 o 
   4   5  16      220.66      120.97    106.52 o 
   5   5  16      822.00      877.79    137.74 o 
   6   5  16      319.62      411.51    108.83 o 
   7   5  16      374.34      364.26    113.20 o 
   8   5  16        1.19       29.64    109.44 o 
   9   5  16      699.12      943.14    158.26 o 
  10   5  16      851.43      668.03    168.22 o 
  11   5  16       39.74      201.14    115.27 o 
  12   5  16      194.26      264.30    158.63 o 
  13   5  16        5.98      107.25    148.06 o 
  14   5  16       54.30     -147.57    143.93 o 
   0   6  16     3292.39     3450.20    207.45 o 
   1   6  16     4107.49     4243.94    233.32 o 
   2   6  16       62.11      128.99    101.78 o 
   3   6  16     1071.42     1080.27    138.59 o 
   4   6  16     1905.09     1947.25    160.81 o 
   5   6  16     1484.13     1731.90    155.71 o 
   6   6  16      337.21      244.01    113.32 o 
   7   6  16      275.19      127.90    113.44 o 
   8   6  16     1653.28     1763.60    174.78 o 
   9   6  16      416.05      547.91    126.80 o 
  10   6  16     1267.39     1425.33    180.61 o 
  11   6  16      230.83      221.06    144.29 o 
  12   6  16       55.65      169.56    139.80 o 
  13   6  16      265.19      221.54    146.60 o 
   1   7  16     4643.58     4805.45    264.18 o 
   2   7  16      235.81       97.05    124.98 o 
   3   7  16       15.07      152.92    108.83 o 
   4   7  16       11.17      -34.49     97.53 o 
   5   7  16      155.94      182.80    108.46 o 
   6   7  16      226.64       79.68    112.71 o 
   7   7  16      116.20       73.00    123.04 o 
   8   7  16       57.98       43.85    136.16 o 
   9   7  16       25.77     -160.93    113.08 o 
  10   7  16      184.29      230.29    133.36 o 
  11   7  16      143.12      384.30    147.21 o 
  12   7  16      239.21      339.12    152.92 o 
  13   7  16        0.19     -134.70    159.48 o 
   0   8  16     1979.49     1982.47    204.78 o 
   1   8  16      886.52     1177.92    160.21 o 
   2   8  16      560.55      452.07    134.09 o 
   3   8  16      342.97      252.27    131.30 o 
   4   8  16       10.22       -9.23     97.90 o 
   5   8  16        2.67       10.20    107.01 o 
   6   8  16      581.30      712.85    145.51 o 
   7   8  16      429.44      310.82    148.06 o 
   8   8  16        3.00      -53.81    112.35 o 
   9   8  16      907.28      896.01    168.71 o 
  10   8  16       66.91      -95.10    141.74 o 
  11   8  16       73.75      -25.14    155.71 o 
  12   8  16        0.56       14.09    155.83 o 
   1   9  16      579.49      614.47    150.37 o 
   2   9  16     1658.87     1960.85    186.81 o 
   3   9  16      450.18      471.14    132.03 o 
   4   9  16      986.74     1026.82    150.49 o 
   5   9  16       44.14      -60.97    111.38 o 
   6   9  16      507.67      501.27    137.61 o 
   7   9  16       99.33      -43.73     97.78 o 
   8   9  16      236.50      307.42    138.59 o 
   9   9  16       21.20       76.88    121.34 o 
  10   9  16      315.89      402.64    150.61 o 
  11   9  16      654.21      423.17    179.52 o 
   0  10  16       71.04      171.74    148.30 o 
   1  10  16       49.29       59.52    126.44 o 
   2  10  16       32.66       34.74    134.70 o 
   3  10  16      177.86      136.89    139.68 o 
   4  10  16      177.93      299.52    141.99 o 
   5  10  16       71.80       59.15    132.39 o 
   6  10  16      273.94      269.16    148.79 o 
   7  10  16        0.22        0.00    133.85 o 
   8  10  16       31.54      405.31    132.76 o 
   9  10  16       53.20      163.00    148.79 o 
  10  10  16      108.84      127.65    168.47 o 
   1  11  16       57.60      151.83    138.59 o 
   2  11  16      580.57      556.29    187.90 o 
   3  11  16      541.08      610.58    159.23 o 
   4  11  16       70.87      -68.38    150.37 o 
   5  11  16        4.16      -70.08    140.16 o 
   6  11  16      235.01      341.55    152.19 o 
   7  11  16      114.84      229.56    147.33 o 
   8  11  16      208.00      195.06    168.47 o 
   9  11  16      265.98      404.34    168.34 o 
   0  12  16     1323.69     1128.00    211.58 o 
   1  12  16      941.36      891.27    211.83 o 
   2  12  16       84.77      -11.90    150.85 o 
   3  12  16      151.30      474.79    151.46 o 
   4  12  16      510.14      430.09    159.11 o 
   5  12  16      965.59     1032.53    186.20 o 
   6  12  16      192.95      140.77    167.74 o 
   7  12  16        2.92       14.33    162.76 o 
   1  13  16        2.41      274.26    142.11 o 
   2  13  16      380.78      469.56    179.40 o 
   3  13  16      291.96      399.73    158.99 o 
   4  13  16      150.32      130.81    183.28 o 
   5  13  16       71.01        0.00    165.06 o 
   1   1  17      596.85      536.49    120.73 o 
   2   1  17     9656.04    10291.32    321.14 o 
   3   1  17      626.81      798.60    117.09 o 
   4   1  17     2268.86     1744.17    162.27 o 
   5   1  17      176.03      200.77     99.96 o 
   6   1  17     7007.73     7300.24    282.39 o 
   7   1  17       22.02      -73.60     92.92 o 
   8   1  17      655.33      505.40    137.61 o 
   9   1  17      856.37      920.67    137.01 o 
  10   1  17      283.51      229.56    141.50 o 
  11   1  17      241.19       33.52    138.34 o 
  12   1  17      795.45      516.81    172.11 o 
  13   1  17       80.57      192.51    149.15 o 
  14   1  17       29.11       27.45    162.27 o 
   0   2  17     5406.79     4736.34    239.52 o 
   1   2  17      473.54      473.09    104.33 o 
   2   2  17       20.64        9.11     85.99 o 
   3   2  17      370.52      449.04    102.39 o 
   4   2  17      123.02       26.11    107.86 o 
   5   2  17      200.70      113.44    104.94 o 
   6   2  17     3572.96     3506.55    211.10 o 
   7   2  17     1087.92     1122.17    148.18 o 
   8   2  17       24.33       18.83    104.21 o 
   9   2  17      453.53      377.74    136.28 o 
  10   2  17     1955.20     1706.76    190.45 o 
  11   2  17       32.46      -10.69    110.16 o 
  12   2  17      146.77      218.63    129.72 o 
  13   2  17       10.02       25.87    146.60 o 
  14   2  17      742.95      761.07    163.12 o 
   1   3  17      552.52      617.26    119.03 o 
   2   3  17      389.66      506.37    125.83 o 
   3   3  17     1676.99     1640.08    163.61 o 
   4   3  17      705.44      704.23    138.71 o 
   5   3  17      101.54      -46.15     92.31 o 
   6   3  17      401.09      410.54    119.15 o 
   7   3  17      115.26      138.10    102.15 o 
   8   3  17      161.10      163.12    109.92 o 
   9   3  17      310.13      427.90    134.46 o 
  10   3  17      113.62      282.15    113.81 o 
  11   3  17       21.89      -10.81    129.60 o 
  12   3  17        9.71       24.66    136.52 o 
  13   3  17        0.95     -220.63    147.09 o 
  14   3  17        7.72     -145.02    145.02 o 
   0   4  17      155.48       85.87    126.93 o 
   1   4  17       51.52      -14.33     85.27 o 
   2   4  17       94.03       92.07    102.39 o 
   3   4  17     1803.95     2130.90    163.36 o 
   4   4  17     1677.14     1927.21    166.04 o 
   5   4  17     1654.22     1500.15    165.06 o 
   6   4  17       94.36       45.67    104.46 o 
   7   4  17       25.25        9.35     93.16 o 
   8   4  17      819.23     1012.61    139.68 o 
   9   4  17       71.49       42.15    117.09 o 
  10   4  17     1303.38     1633.76    178.30 o 
  11   4  17      255.04      190.21    158.63 o 
  12   4  17      361.06      429.73    162.88 o 
  13   4  17       42.18      161.54    139.92 o 
  14   4  17      506.13      200.65    183.53 o 
   1   5  17     1283.99     1373.96    153.77 o 
   2   5  17     6028.71     6082.48    266.97 o 
   3   5  17       53.76     -150.49    100.33 o 
   4   5  17       32.88      195.55     98.14 o 
   5   5  17      160.67      223.49    114.05 o 
   6   5  17     3771.47     3539.47    214.13 o 
   7   5  17        1.34       39.23     98.14 o 
   8   5  17      103.72       93.16    111.86 o 
   9   5  17      409.36      306.44    148.42 o 
  10   5  17      623.32      763.86    170.04 o 
  11   5  17      125.61      208.30    130.33 o 
  12   5  17      699.41      377.26    185.35 o 
  13   5  17       50.03      152.07    146.97 o 
   0   6  17      147.66       10.45    126.44 o 
   1   6  17        7.16      192.03     86.48 o 
   2   6  17      667.14      852.53    131.54 o 
   3   6  17      141.67      -99.11     99.11 o 
   4   6  17      507.55      609.97    135.19 o 
   5   6  17      252.18      193.61    114.54 o 
   6   6  17      773.12      760.83    134.46 o 
   7   6  17       14.33       82.59    102.03 o 
   8   6  17       49.17      173.57    114.78 o 
   9   6  17       72.06       91.58    120.00 o 
  10   6  17        1.63     -145.63    133.97 o 
  11   6  17       16.86      228.71    124.50 o 
  12   6  17       15.69      363.29    125.47 o 
  13   6  17        2.36     -120.12    161.91 o 
   1   7  17      350.31      519.97    135.43 o 
   2   7  17     2560.56     2411.71    201.50 o 
   3   7  17      265.39       30.73    126.68 o 
   4   7  17     1806.68     1540.60    183.04 o 
   5   7  17       10.66      -37.17     86.24 o 
   6   7  17      546.03      292.48    132.15 o 
   7   7  17       31.09        0.00    113.08 o 
   8   7  17      661.65      503.21    141.02 o 
   9   7  17        0.47        0.00    115.27 o 
  10   7  17      240.50      125.59    152.80 o 
  11   7  17      285.36      251.42    159.23 o 
  12   7  17      371.15       27.94    168.95 o 
   0   8  17     4851.69     5465.83    291.75 o 
   1   8  17        0.80      168.22    121.34 o 
   2   8  17     1889.59     2029.23    202.60 o 
   3   8  17       80.77      -18.70    109.19 o 
   4   8  17       29.76      138.83     87.45 o 
   5   8  17      580.60      729.49    139.92 o 
   6   8  17      309.62      266.73    138.83 o 
   7   8  17        5.56       46.28    122.43 o 
   8   8  17      169.87       48.34    150.12 o 
   9   8  17       55.12      -34.98    141.38 o 
  10   8  17      891.41      725.00    174.30 o 
  11   8  17       46.41     -141.99    134.82 o 
  12   8  17       82.97      306.32    136.04 o 
   1   9  17        2.69     -117.21    117.21 o 
   2   9  17      107.45      173.93    143.32 o 
   3   9  17        0.14      170.89    120.00 o 
   4   9  17      183.59      282.39    127.29 o 
   5   9  17      131.55      -73.73    123.28 o 
   6   9  17        8.31      -43.60    120.25 o 
   7   9  17        4.63      147.94    124.62 o 
   8   9  17        1.27       25.63    141.38 o 
   9   9  17       28.91      -12.27    127.29 o 
  10   9  17        0.18     -227.19    151.46 o 
  11   9  17       74.71      -27.09    150.73 o 
   0  10  17     1419.62     1452.42    192.39 o 
   1  10  17      146.14       63.04    141.02 o 
   2  10  17       90.08      -10.57    131.91 o 
   3  10  17       32.72      290.05    118.42 o 
   4  10  17     1172.02     1060.35    178.67 o 
   5  10  17      740.73      677.63    168.47 o 
   6  10  17       33.85      114.42    133.97 o 
   7  10  17       74.36      157.78    124.74 o 
   8  10  17     1002.55     1141.24    196.89 o 
   9  10  17       53.48      -65.10    150.00 o 
  10  10  17      554.27      703.62    179.52 o 
   1  11  17       15.60      -90.37    122.67 o 
   2  11  17      986.17      470.42    178.30 o 
   3  11  17       93.29        0.00    152.31 o 
   4  11  17       33.80      -70.57    138.22 o 
   5  11  17       46.10      132.39    143.93 o 
   6  11  17      558.67      613.86    165.43 o 
   7  11  17       23.94        0.00    136.64 o 
   8  11  17      129.16      202.35    147.33 o 
   0  12  17       67.62       58.67    163.49 o 
   1  12  17      120.35      299.03    161.78 o 
   2  12  17       38.82      111.38    146.00 o 
   3  12  17        9.36      138.46    134.21 o 
   4  12  17       55.40      348.23    145.39 o 
   5  12  17       35.94      185.35    164.46 o 
   6  12  17       32.03      131.42    173.32 o 
   7  12  17        1.26       59.88    166.64 o 
   1  13  17        3.77     -209.40    151.46 o 
   2  13  17      899.51     1029.37    223.85 o 
   3  13  17      194.77      521.79    166.76 o 
   4  13  17      282.01      540.74    176.48 o 
   0   0  18     4388.37     4437.42    216.08 o 
   1   0  18      834.97      855.93    116.84 o 
   2   0  18      925.23      865.89    122.92 o 
   3   0  18        2.07       89.03     98.26 o 
   4   0  18     1033.70     1121.32    142.72 o 
   5   0  18      147.89      105.79    117.33 o 
   6   0  18     1944.86     1859.80    180.00 o 
   7   0  18     2289.89     2606.05    194.94 o 
   8   0  18      974.31     1044.07    151.22 o 
   9   0  18        4.19      176.12     90.97 o 
  10   0  18     1198.41     1236.59    170.04 o 
  11   0  18      401.67      994.03    150.61 o 
  12   0  18      388.66      518.88    165.67 o 
  13   0  18      122.64      -37.17    153.28 o 
  14   0  18     2103.91     2694.59    248.75 o 
   1   1  18      212.08      204.78    101.91 o 
   2   1  18      898.86      826.78    134.70 o 
   3   1  18     1329.25     1566.47    163.49 o 
   4   1  18        5.95       75.91     90.97 o 
   5   1  18      250.11       85.14     99.72 o 
   6   1  18        3.43     -114.29    107.01 o 
   7   1  18       19.43      -77.37    104.21 o 
   8   1  18      276.07      208.18    120.25 o 
   9   1  18      175.08      155.10    106.03 o 
  10   1  18      683.57      612.04    161.42 o 
  11   1  18       22.72       93.28    118.79 o 
  12   1  18      743.78      859.57    171.26 o 
  13   1  18        8.25      159.36    134.09 o 
  14   1  18        0.03      -79.56    141.62 o 
   0   2  18     2978.57     3339.55    205.02 o 
   1   2  18      366.10      362.44    103.00 o 
   2   2  18      310.88      458.27    119.03 o 
   3   2  18      325.74      438.23    103.36 o 
   4   2  18     3502.43     3618.78    216.56 o 
   5   2  18      135.69      198.22     99.35 o 
   6   2  18     1180.47     1124.23    155.95 o 
   7   2  18      156.61      202.96     98.99 o 
   8   2  18      164.66      219.48    116.36 o 
   9   2  18      254.09      323.57    120.37 o 
  10   2  18       24.18       22.23    122.55 o 
  11   2  18       18.45     -198.71    132.51 o 
  12   2  18      104.21       12.63    151.70 o 
  13   2  18      120.12      214.50    145.75 o 
  14   2  18       69.67      228.47    129.36 o 
   1   3  18      186.03      274.01    103.48 o 
   2   3  18    10336.07    10759.30    351.38 o 
   3   3  18       85.99      277.66    107.01 o 
   4   3  18     1972.68     2220.66    182.07 o 
   5   3  18     3040.54     3233.15    218.51 o 
   6   3  18     2365.22     2482.40    194.46 o 
   7   3  18      489.44      516.93    126.08 o 
   8   3  18      768.40      800.18    138.46 o 
   9   3  18       81.38      224.46    126.93 o 
  10   3  18      179.11      102.15    140.41 o 
  11   3  18      416.66      760.95    149.40 o 
  12   3  18     1033.53     1292.94    174.05 o 
  13   3  18       13.32     -140.04    125.35 o 
  14   3  18        0.33     -122.07    138.95 o 
   0   4  18     6415.65     6223.50    295.39 o 
   1   4  18     1918.70     2188.23    186.81 o 
   2   4  18     1111.83     1239.86    149.52 o 
   3   4  18      129.90      312.64     93.77 o 
   4   4  18      655.06      369.48    145.51 o 
   5   4  18      351.16      155.95    125.47 o 
   6   4  18      931.42      774.19    142.35 o 
   7   4  18        1.86     -149.76     99.84 o 
   8   4  18      423.42      218.99    115.63 o 
   9   4  18       17.06     -190.94    127.29 o 
  10   4  18      255.63      409.08    142.72 o 
  11   4  18       82.15      197.86    127.29 o 
  12   4  18       37.09      143.93    146.24 o 
  13   4  18       56.27      347.50    141.14 o 
   1   5  18       63.27       62.79    105.67 o 
   2   5  18       26.71      -24.17     87.09 o 
   3   5  18      447.23      312.88    118.91 o 
   4   5  18        1.34      -59.27     98.99 o 
   5   5  18      121.16      200.29     99.11 o 
   6   5  18      635.92      695.24    149.15 o 
   7   5  18      113.28       72.15    116.36 o 
   8   5  18      282.07      477.10    128.26 o 
   9   5  18        7.65      -73.97    118.18 o 
  10   5  18       24.81     -122.92    134.58 o 
  11   5  18      124.63       51.01    154.98 o 
  12   5  18      296.12      269.03    155.71 o 
  13   5  18        9.42      -66.68    118.42 o 
   0   6  18     1605.95     1706.76    180.98 o 
   1   6  18       60.67       43.36    108.22 o 
   2   6  18       91.22      286.40    105.43 o 
   3   6  18      452.15      419.16    146.72 o 
   4   6  18     1592.32     1382.70    169.32 o 
   5   6  18      508.46      497.87    136.89 o 
   6   6  18      349.18      219.36    121.34 o 
   7   6  18      871.96      952.00    153.77 o 
   8   6  18     1174.87     1225.41    166.76 o 
   9   6  18       21.19     -131.91    126.32 o 
  10   6  18      680.50      439.44    153.28 o 
  11   6  18        0.13     -146.97    137.49 o 
  12   6  18      341.48      -90.73    187.41 o 
   1   7  18       42.67       67.77    120.85 o 
   2   7  18       18.30       89.03    116.72 o 
   3   7  18      997.04      679.81    170.53 o 
   4   7  18        0.67        0.00     97.78 o 
   5   7  18        0.37      -87.33    104.94 o 
   6   7  18      322.06      394.14    131.42 o 
   7   7  18       69.85       56.96    121.34 o 
   8   7  18       15.15      119.40    115.75 o 
   9   7  18       70.28       25.02    145.02 o 
  10   7  18       89.67      130.93    142.35 o 
  11   7  18       16.80      233.32    133.85 o 
  12   7  18      333.26      461.79    170.77 o 
   0   8  18     3002.98     3702.59    253.12 o 
   1   8  18       63.02       -9.47    124.98 o 
   2   8  18      274.69      397.90    139.44 o 
   3   8  18      532.27      517.30    155.59 o 
   4   8  18      862.56      682.61    162.51 o 
   5   8  18       94.28     -143.93    119.88 o 
   6   8  18      207.56      162.76    125.23 o 
   7   8  18       33.31      -77.37    117.45 o 
   8   8  18      184.60       12.63    161.06 o 
   9   8  18        0.43      -60.24    145.14 o 
  10   8  18      124.58      287.98    148.30 o 
  11   8  18        7.07      114.90    150.49 o 
   1   9  18       87.79       37.77    152.80 o 
   2   9  18     2739.13     3344.89    245.96 o 
   3   9  18      326.36      436.16    142.35 o 
   4   9  18       78.95      167.98    115.14 o 
   5   9  18        0.05      -87.45    112.59 o 
   6   9  18      434.42      222.76    160.57 o 
   7   9  18       29.82      115.63    127.78 o 
   8   9  18     1598.59     1374.08    201.87 o 
   9   9  18       54.46      124.62    141.74 o 
  10   9  18      108.27       72.03    168.71 o 
   0  10  18      389.63      355.88    178.42 o 
   1  10  18      217.00      254.34    164.58 o 
   2  10  18       86.87      469.44    135.55 o 
   3  10  18        7.97      102.51    134.33 o 
   4  10  18      877.84      890.55    157.90 o 
   5  10  18        1.27     -128.14    124.98 o 
   6  10  18      232.44      317.38    168.34 o 
   7  10  18       33.88      164.34    134.09 o 
   8  10  18       24.96      127.05    144.66 o 
   9  10  18      251.43      380.29    173.08 o 
   1  11  18       12.34     -140.16    121.34 o 
   2  11  18      286.79      317.86    150.85 o 
   3  11  18       18.12       95.22    145.87 o 
   4  11  18        3.84      -97.29    138.59 o 
   5  11  18       97.06      124.01    137.25 o 
   6  11  18      239.53      155.71    186.20 o 
   7  11  18        0.06     -158.14    151.46 o 
   8  11  18      184.47       89.88    190.81 o 
   0  12  18     1599.48     1422.54    252.27 o 
   1  12  18       36.18      105.18    184.62 o 
   2  12  18      181.62      -50.53    152.68 o 
   3  12  18       45.65       29.15    144.05 o 
   4  12  18      588.69      526.41    179.15 o 
   5  12  18       50.24      147.82    160.69 o 
   6  12  18      179.17       90.85    177.94 o 
   1  13  18       24.27      335.35    163.61 o 
   2  13  18      107.92     -108.46    177.82 o 
   1   1  19      160.77      130.08     97.53 o 
   2   1  19      382.16      325.88    106.76 o 
   3   1  19     3673.44     3945.15    233.57 o 
   4   1  19      665.49      654.55    124.38 o 
   5   1  19      139.82      234.66    105.55 o 
   6   1  19      556.56      544.38    132.76 o 
   7   1  19      498.24      489.12    129.60 o 
   8   1  19     1155.36     1152.17    162.03 o 
   9   1  19       45.70      -10.08    122.92 o 
  10   1  19      250.28      446.49    141.62 o 
  11   1  19        1.65      121.58    141.87 o 
  12   1  19      875.18     1049.54    169.44 o 
  13   1  19       80.84      233.81    146.24 o 
   0   2  19    10246.18     9991.43    335.72 o 
   1   2  19       30.59      -15.06     79.80 o 
   2   2  19       20.83        0.00     85.75 o 
   3   2  19       13.10      -23.44     80.04 o 
   4   2  19     5128.96     5363.80    269.03 o 
   5   2  19       51.08      183.53    108.83 o 
   6   2  19      777.68      461.91    124.50 o 
   7   2  19       70.55       -9.11    102.27 o 
   8   2  19     1139.99     1088.77    146.85 o 
   9   2  19      648.40      460.94    156.81 o 
  10   2  19      509.96      371.67    146.12 o 
  11   2  19      124.73       98.75    139.68 o 
  12   2  19       17.85     -133.85    146.60 o 
  13   2  19      189.00       41.66    164.82 o 
   1   3  19       44.43      101.42    107.37 o 
   2   3  19      404.72      463.73    139.80 o 
   3   3  19       69.98      134.09    104.70 o 
   4   3  19       61.64      -99.11     85.75 o 
   5   3  19      179.69       41.17    130.08 o 
   6   3  19        1.94     -160.57    111.38 o 
   7   3  19      292.20      272.31    123.89 o 
   8   3  19      268.77      299.52    121.95 o 
   9   3  19       12.18      123.40    115.99 o 
  10   3  19      151.20      154.25    130.57 o 
  11   3  19        5.69      -58.18    107.37 o 
  12   3  19        9.46       80.04    130.69 o 
  13   3  19        3.27      112.72    139.56 o 
   0   4  19    11339.50    11121.98    373.37 o 
   1   4  19      809.36      584.95    165.79 o 
   2   4  19       16.67      -16.28     83.69 o 
   3   4  19      503.31      629.77    133.61 o 
   4   4  19     1541.45     1708.46    162.76 o 
   5   4  19      212.45      314.46    120.49 o 
   6   4  19      249.60      252.64    115.27 o 
   7   4  19        0.41      138.59     98.14 o 
   8   4  19      241.30      208.06    126.32 o 
   9   4  19      522.20      473.45    154.50 o 
  10   4  19      575.29      781.60    157.29 o 
  11   4  19        7.14      -47.61    114.17 o 
  12   4  19      108.66      -12.63    144.42 o 
  13   4  19       15.00      -53.56    155.10 o 
   1   5  19       16.59     -135.00     90.00 o 
   2   5  19      152.57      229.44    115.14 o 
   3   5  19     1717.63     1459.59    182.55 o 
   4   5  19     1780.10     1971.06    193.00 o 
   5   5  19      483.65      419.28    143.08 o 
   6   5  19      942.70      690.87    160.08 o 
   7   5  19      247.20      338.87    144.66 o 
   8   5  19      186.06      159.11    140.29 o 
   9   5  19      251.38      143.69    143.69 o 
  10   5  19       36.51       37.90    136.76 o 
  11   5  19       18.10      226.04    137.61 o 
  12   5  19      734.15      349.93    181.95 o 
   0   6  19     1635.15     1434.32    199.44 o 
   1   6  19      103.13       81.01    120.73 o 
   2   6  19      250.90      351.38    130.69 o 
   3   6  19      271.61      292.11    117.82 o 
   4   6  19       59.99       -9.35     90.85 o 
   5   6  19        0.29      -86.60    114.17 o 
   6   6  19        2.13      145.14     95.35 o 
   7   6  19      282.69      340.82    141.99 o 
   8   6  19      111.45      118.79    128.99 o 
   9   6  19       30.70       87.33    140.53 o 
  10   6  19        1.66       78.71    128.50 o 
  11   6  19       49.10      151.22    142.23 o 
  12   6  19        5.70      -80.16    134.94 o 
   1   7  19      143.14      -56.11    107.37 o 
   2   7  19     1867.83     2037.37    200.29 o 
   3   7  19      104.96      128.99    131.06 o 
   4   7  19      400.07      208.67    142.11 o 
   5   7  19      340.63      358.19    139.19 o 
   6   7  19      378.13      278.75    147.82 o 
   7   7  19      462.84      405.92    150.97 o 
   8   7  19      241.74      211.95    142.72 o 
   9   7  19       28.00      130.69    126.80 o 
  10   7  19      657.26      518.76    184.13 o 
  11   7  19       37.23      -52.59    148.67 o 
   0   8  19     2329.64     2114.50    242.43 o 
   1   8  19       70.62      214.98    127.05 o 
   2   8  19      925.79      946.30    166.04 o 
   3   8  19      269.62      318.83    138.83 o 
   4   8  19      863.02      836.74    152.92 o 
   5   8  19        1.99      181.34    116.60 o 
   6   8  19        2.25     -181.46    120.97 o 
   7   8  19       17.27      -45.79    138.46 o 
   8   8  19      624.58      604.87    153.28 o 
   9   8  19      446.48      301.46    152.55 o 
  10   8  19      630.52      642.16    193.00 o 
   1   9  19      364.63      186.81    170.89 o 
   2   9  19      196.00      157.66    173.20 o 
   3   9  19      139.70      321.99    158.26 o 
   4   9  19        2.96     -176.97    119.15 o 
   5   9  19      418.66      625.40    165.91 o 
   6   9  19        8.65      103.97    147.09 o 
   7   9  19       18.01      -24.17    144.17 o 
   8   9  19        0.65      -25.14    129.36 o 
   9   9  19       18.23      -65.47    154.38 o 
   0  10  19     1088.75      779.65    212.19 o 
   1  10  19      192.30      537.10    148.18 o 
   2  10  19      180.14      -68.38    130.93 o 
   3  10  19      239.00      597.83    146.36 o 
   4  10  19      466.68      538.19    156.93 o 
   5  10  19      500.85      679.57    183.28 o 
   6  10  19      313.19      511.71    155.95 o 
   7  10  19        7.57       71.18    166.52 o 
   8  10  19       94.78      -79.68    155.95 o 
   1  11  19       96.12      209.40    180.73 o 
   2  11  19      722.87      964.88    182.55 o 
   3  11  19      236.34      287.50    166.40 o 
   4  11  19      389.80      832.61    163.61 o 
   5  11  19        1.23      188.63    151.58 o 
   6  11  19      139.12       44.33    163.73 o 
   7  11  19      255.51      332.92    160.21 o 
   0  12  19      112.74      178.67    190.09 o 
   1  12  19      319.98      348.59    200.41 o 
   2  12  19       32.02       92.92    169.68 o 
   3  12  19       46.27      351.87    149.15 o 
   4  12  19       18.57     -187.78    138.10 o 
   0   0  20     4184.34     4631.76    230.90 o 
   1   0  20     2926.91     3122.62    203.32 o 
   2   0  20      185.56      -23.81    102.03 o 
   3   0  20      720.62      874.76    149.40 o 
   4   0  20     1666.39     1381.12    179.28 o 
   5   0  20     3714.80     3583.07    232.23 o 
   6   0  20      111.02      279.36    125.83 o 
   7   0  20       38.51       67.65    110.53 o 
   8   0  20      162.52      126.08    148.18 o 
   9   0  20     1590.01     1491.65    179.03 o 
  10   0  20      328.14      204.05    155.23 o 
  11   0  20      451.45      416.73    156.20 o 
  12   0  20      108.78      -12.39    139.19 o 
  13   0  20       42.83      -79.31    137.37 o 
   1   1  20        0.66     -123.52     82.35 o 
   2   1  20     1801.10     1784.01    173.93 o 
   3   1  20      556.99      540.13    138.22 o 
   4   1  20     3972.60     3909.07    256.04 o 
   5   1  20       26.36      -78.22     89.03 o 
   6   1  20       77.19      121.70    114.42 o 
   7   1  20      123.18      190.09    121.95 o 
   8   1  20        1.34      226.77    112.23 o 
   9   1  20     1031.45     1144.28    173.45 o 
  10   1  20        1.20      275.96    109.31 o 
  11   1  20      102.71       12.75    153.16 o 
  12   1  20        0.75      -49.92    137.86 o 
  13   1  20      157.44      229.56    143.44 o 
   0   2  20     1726.92     1373.35    193.73 o 
   1   2  20      471.98      442.24    118.91 o 
   2   2  20      278.21      522.28    125.59 o 
   3   2  20      115.31      243.77    129.23 o 
   4   2  20      222.54       65.59    131.18 o 
   5   2  20       31.06      -35.22     92.43 o 
   6   2  20       20.08      165.67    109.92 o 
   7   2  20      185.83      111.62    127.29 o 
   8   2  20      987.84      871.84    166.04 o 
   9   2  20      475.69      335.59    159.84 o 
  10   2  20      341.85      438.11    149.03 o 
  11   2  20       35.34       77.37    133.97 o 
  12   2  20       41.66      136.89    152.43 o 
  13   2  20       43.12      173.57    146.12 o 
   1   3  20        7.50      189.11     99.60 o 
   2   3  20     1436.23     1090.23    180.98 o 
   3   3  20      541.05      865.65    146.36 o 
   4   3  20      480.59      396.69    140.16 o 
   5   3  20      697.81      841.84    164.34 o 
   6   3  20      523.44      590.66    133.36 o 
   7   3  20      431.15      651.51    147.21 o 
   8   3  20      458.80      273.89    128.14 o 
   9   3  20        0.24      -43.24    103.73 o 
  10   3  20      508.95      621.15    146.97 o 
  11   3  20      372.79      368.27    169.56 o 
  12   3  20      979.86      904.88    206.97 o 
  13   3  20       81.27       58.79    159.48 o 
   0   4  20     1069.04     1216.06    187.05 o 
   1   4  20       24.82        0.00    101.91 o 
   2   4  20      760.53      951.40    160.81 o 
   3   4  20     2080.89     2320.13    207.09 o 
   4   4  20      391.86      550.34    129.60 o 
   5   4  20     1504.74     1431.16    174.90 o 
   6   4  20        1.31      -67.53    112.96 o 
   7   4  20      245.07      308.02    135.43 o 
   8   4  20      634.41      719.29    148.67 o 
   9   4  20       27.30      133.12    125.23 o 
  10   4  20       29.08       38.38    144.90 o 
  11   4  20        2.44      -61.70    128.75 o 
  12   4  20       75.32      284.22    153.04 o 
   1   5  20      902.55      656.86    163.36 o 
   2   5  20     1959.17     2175.84    204.66 o 
   3   5  20       14.91      -36.44     90.24 o 
   4   5  20      378.17      508.31    139.56 o 
   5   5  20       85.52      -77.13    126.44 o 
   6   5  20      455.14      312.27    163.85 o 
   7   5  20      442.60      385.39    147.33 o 
   8   5  20      463.23      682.36    122.55 o 
   9   5  20       12.88       12.51    130.81 o 
  10   5  20       18.36      -12.02    134.33 o 
  11   5  20       30.76       27.81    157.05 o 
  12   5  20        0.90      131.30    157.78 o 
   0   6  20     1764.72     1543.64    202.35 o 
   1   6  20      250.82       49.43    137.61 o 
   2   6  20        1.71       72.75    114.90 o 
   3   6  20      353.54      395.60    133.00 o 
   4   6  20     1308.16     1494.45    191.66 o 
   5   6  20     1893.06     2282.11    197.49 o 
   6   6  20      509.41      548.27    147.82 o 
   7   6  20       65.30     -183.10    122.07 o 
   8   6  20       13.38     -146.97    126.44 o 
   9   6  20      282.37      182.55    147.45 o 
  10   6  20      486.34      644.10    183.28 o 
  11   6  20       11.20       43.00    158.99 o 
   1   7  20       49.08      192.51    119.76 o 
   2   7  20     1136.67     1349.30    182.31 o 
   3   7  20      361.90      524.83    143.69 o 
   4   7  20      754.08      978.97    180.00 o 
   5   7  20      185.50      382.24    138.95 o 
   6   7  20       58.35      284.58    104.21 o 
   7   7  20        6.27       88.54    128.26 o 
   8   7  20       22.82       25.99    143.93 o 
   9   7  20       66.27      150.00    159.60 o 
  10   7  20        0.46     -232.47    161.30 o 
  11   7  20       88.28       44.58    168.95 o 
   0   8  20      263.40      371.91    163.49 o 
   1   8  20        0.95       53.69    138.34 o 
   2   8  20        8.07      237.94    148.30 o 
   3   8  20       12.93      209.28    118.42 o 
   4   8  20      224.10      -75.91    126.93 o 
   5   8  20      123.17       64.25    166.28 o 
   6   8  20       36.21     -217.17    144.78 o 
   7   8  20       60.19      186.08    146.85 o 
   8   8  20      428.41      781.72    169.68 o 
   9   8  20       13.47     -115.99    146.36 o 
  10   8  20      177.49      193.24    159.48 o 
   1   9  20      745.04      875.85    193.73 o 
   2   9  20      911.05     1140.15    194.70 o 
   3   9  20      223.94      205.51    159.11 o 
   4   9  20       47.44      162.39    140.65 o 
   5   9  20       49.17       94.62    124.62 o 
   6   9  20      641.43      522.04    175.87 o 
   7   9  20      399.68      224.82    177.82 o 
   8   9  20      131.29      173.93    150.61 o 
   9   9  20        5.39      104.94    152.19 o 
   0  10  20       10.81      243.77    147.70 o 
   1  10  20       16.74      134.21    139.07 o 
   2  10  20       22.71      205.02    135.67 o 
   3  10  20      202.20      144.05    182.19 o 
   4  10  20       67.40       85.51    156.20 o 
   5  10  20       74.27      272.56    127.53 o 
   6  10  20        0.84      -12.87    143.44 o 
   7  10  20       12.74      -13.24    147.94 o 
   1  11  20      238.13      346.40    183.65 o 
   2  11  20      403.38      339.97    180.13 o 
   3  11  20      113.90      288.83    149.76 o 
   4  11  20       13.58      166.40    173.20 o 
   5  11  20      112.82       45.91    173.57 o 
   6  11  20        1.13       30.97    179.64 o 
   0  12  20      750.95      869.78    223.00 o 
   1  12  20       98.81      449.40    160.57 o 
   2  12  20      101.92      163.49    163.49 o 
   3  12  20       67.25      418.67    164.21 o 
   1   1  21        3.97      -92.19     98.75 o 
   2   1  21     1621.04     1659.27    182.43 o 
   3   1  21     2177.54     2448.88    198.95 o 
   4   1  21     1048.54     1112.45    170.77 o 
   5   1  21      809.49      681.88    154.13 o 
   6   1  21      273.28      213.41    156.44 o 
   7   1  21     1444.60     1944.33    176.48 o 
   8   1  21       72.55       97.17    127.41 o 
   9   1  21      125.98      197.74    140.89 o 
  10   1  21      260.95      353.81    153.65 o 
  11   1  21      378.19      451.95    144.42 o 
  12   1  21        2.24      -38.75    136.28 o 
   0   2  21      125.59       90.37    105.79 o 
   1   2  21     4157.09     4038.43    236.24 o 
   2   2  21      329.09      507.70    125.83 o 
   3   2  21      266.87      225.55    139.92 o 
   4   2  21       27.82       11.78    132.27 o 
   5   2  21      310.98      129.23    128.14 o 
   6   2  21      319.75      201.75    122.92 o 
   7   2  21       65.34      191.79    133.48 o 
   8   2  21        8.10      145.51    118.79 o 
   9   2  21      645.17      901.60    157.66 o 
  10   2  21      116.65       51.01    119.52 o 
  11   2  21      104.31      121.22    156.56 o 
  12   2  21        5.66        0.00    135.55 o 
   1   3  21      437.88      228.71    142.35 o 
   2   3  21        1.46     -156.14    104.09 o 
   3   3  21      503.09      691.11    141.99 o 
   4   3  21      224.58      212.68    147.57 o 
   5   3  21        1.75      165.91    109.92 o 
   6   3  21       71.55       -9.84    112.59 o 
   7   3  21      128.56      156.56    122.19 o 
   8   3  21       44.07       97.65    134.70 o 
   9   3  21       36.31      361.34    125.23 o 
  10   3  21       24.97      195.06    133.24 o 
  11   3  21        3.59       54.90    141.50 o 
  12   3  21       13.10      203.57    143.93 o 
   0   4  21     2882.50     2908.85    211.46 o 
   1   4  21      527.90      564.91    138.83 o 
   2   4  21     1482.11     1703.36    187.78 o 
   3   4  21       41.18       24.17    126.68 o 
   4   4  21        3.04       60.12    105.55 o 
   5   4  21     1110.05     1098.85    177.82 o 
   6   4  21     1022.95     1018.20    187.78 o 
   7   4  21      162.94       48.83    135.91 o 
   8   4  21       47.94      -77.01    137.01 o 
   9   4  21      744.28     1020.99    150.97 o 
  10   4  21      281.71      373.73    137.49 o 
  11   4  21      145.89      253.61    168.95 o 
  12   4  21        0.99       29.64    151.22 o 
   1   5  21      335.78      196.40    136.64 o 
   2   5  21      785.28      851.07    171.62 o 
   3   5  21      207.39       -9.60    104.58 o 
   4   5  21      141.24       12.39    148.55 o 
   5   5  21      447.38      284.46    150.97 o 
   6   5  21      521.12      433.01    151.10 o 
   7   5  21     1843.75     2170.25    222.39 o 
   8   5  21       14.50       38.14    133.97 o 
   9   5  21       15.69       26.36    148.79 o 
  10   5  21       29.47     -124.74    130.81 o 
  11   5  21      349.26      202.96    188.99 o 
   0   6  21      292.87      187.17    154.25 o 
   1   6  21        9.42      -19.56    103.24 o 
   2   6  21       90.63      141.99    121.82 o 
   3   6  21       10.37       63.89    116.48 o 
   4   6  21      278.20      382.60    139.68 o 
   5   6  21      106.85      254.22    140.41 o 
   6   6  21      400.64      267.33    157.41 o 
   7   6  21       34.94       51.38    135.91 o 
   8   6  21        9.39      145.27    136.64 o 
   9   6  21       32.93      122.92    135.91 o 
  10   6  21        5.75     -141.74    134.46 o 
  11   6  21       36.19      239.28    140.29 o 
   1   7  21      595.01      409.81    163.85 o 
   2   7  21      182.26       94.01    140.16 o 
   3   7  21      604.27      611.55    177.33 o 
   4   7  21        8.17       52.96    143.57 o 
   5   7  21      150.71       65.83    147.09 o 
   6   7  21      195.66      355.76    146.12 o 
   7   7  21     1288.32     1581.41    209.40 o 
   8   7  21       93.90       96.44    158.99 o 
   9   7  21       35.06      170.89    147.94 o 
  10   7  21        6.97     -173.69    142.11 o 
   0   8  21       62.45      115.63    133.97 o 
   1   8  21      456.60      513.29    174.66 o 
   2   8  21      184.74      -43.73    114.54 o 
   3   8  21      458.60      374.58    171.62 o 
   4   8  21       67.56       82.71    161.78 o 
   5   8  21      552.76      451.71    155.47 o 
   6   8  21        1.92      289.20    148.91 o 
   7   8  21      235.71      281.30    155.35 o 
   8   8  21      113.98      506.00    149.52 o 
   9   8  21      255.69      179.03    175.39 o 
   1   9  21       38.38      373.85    147.21 o 
   2   9  21       14.43      -46.28    133.97 o 
   3   9  21       28.66      232.35    149.52 o 
   4   9  21       24.06     -191.18    135.19 o 
   5   9  21       15.76      -97.78    132.88 o 
   6   9  21        3.17       29.03    148.18 o 
   7   9  21        0.69      103.85    131.91 o 
   8   9  21       64.86      274.14    144.54 o 
   0  10  21      455.54      691.72    181.34 o 
   1  10  21       65.46      125.95    169.68 o 
   2  10  21       75.60       15.43    178.18 o 
   3  10  21      234.29      457.54    154.01 o 
   4  10  21      201.90      301.95    158.38 o 
   5  10  21      356.87      560.78    170.77 o 
   6  10  21      280.93      123.16    177.94 o 
   1  11  21      203.33      165.91    160.69 o 
   2  11  21      203.14      423.05    165.91 o 
   3  11  21      177.75      176.72    184.01 o 
   4  11  21       53.18      111.62    184.13 o 
   0   0  22       23.37      -61.70     93.65 o 
   1   0  22      188.10       72.51    124.74 o 
   2   0  22      182.70      204.78    118.67 o 
   3   0  22     1313.95     1130.43    173.57 o 
   4   0  22       76.27       86.36    128.63 o 
   5   0  22      633.90      409.44    175.39 o 
   6   0  22       29.29      140.77    139.56 o 
   7   0  22      278.09      362.56    133.36 o 
   8   0  22      205.70      118.18    142.23 o 
   9   0  22     1901.97     2037.61    202.35 o 
  10   0  22        5.43     -107.98    123.04 o 
  11   0  22       66.28        0.00    124.01 o 
  12   0  22        3.78       29.15    125.59 o 
   1   1  22       29.41      189.48    109.44 o 
   2   1  22      266.51      452.20    123.40 o 
   3   1  22     1407.88     1270.96    168.10 o 
   4   1  22      153.73      190.45    150.73 o 
   5   1  22     2252.70     2720.46    220.33 o 
   6   1  22       50.48      -40.08    107.86 o 
   7   1  22      184.86      167.25    137.86 o 
   8   1  22       86.61       26.11    132.63 o 
   9   1  22       50.59      250.82    137.74 o 
  10   1  22       57.75      -60.24    135.67 o 
  11   1  22      331.14      278.51    168.34 o 
  12   1  22       11.17      264.42    124.62 o 
   0   2  22        1.38       73.36    109.44 o 
   1   2  22     1343.77     1125.94    182.55 o 
   2   2  22        0.10      -72.75     96.32 o 
   3   2  22        4.36     -101.91     94.01 o 
   4   2  22        0.09      163.73     98.26 o 
   5   2  22      417.02      578.64    146.72 o 
   6   2  22       52.76        0.00    113.81 o 
   7   2  22      248.63      385.64    160.57 o 
   8   2  22        0.31      -22.11    116.72 o 
   9   2  22      192.00      289.93    139.44 o 
  10   2  22        6.21        0.00    126.32 o 
  11   2  22       99.80      422.44    142.23 o 
  12   2  22       33.81      208.30    142.72 o 
   1   3  22     1228.38     1319.54    173.69 o 
   2   3  22       40.93       -9.35     96.20 o 
   3   3  22     5685.93     5622.15    322.72 o 
   4   3  22      321.67      291.02    141.50 o 
   5   3  22      148.12      -99.72    123.04 o 
   6   3  22        9.60       89.64    126.20 o 
   7   3  22     1704.79     1909.35    198.95 o 
   8   3  22        0.15      -22.47    115.51 o 
   9   3  22       40.83      252.15    130.69 o 
  10   3  22       58.62       27.45    144.05 o 
  11   3  22      178.45      129.11    166.64 o 
   0   4  22      203.69      101.78    125.47 o 
   1   4  22       29.49      -18.95     97.53 o 
   2   4  22      164.27      188.99    129.11 o 
   3   4  22      281.77      503.70    150.12 o 
   4   4  22      207.56        0.00    109.07 o 
   5   4  22      284.26      373.85    160.45 o 
   6   4  22       36.03      -95.35     98.87 o 
   7   4  22     1081.20     1370.80    200.90 o 
   8   4  22        8.39      -22.96    114.78 o 
   9   4  22      124.46      244.01    144.66 o 
  10   4  22       64.39       70.33    157.17 o 
  11   4  22      210.59       44.09    163.00 o 
   1   5  22      475.65      466.65    161.06 o 
   2   5  22       24.70       53.44    133.24 o 
   3   5  22        4.67      171.87    117.33 o 
   4   5  22      315.59      500.17    149.03 o 
   5   5  22       29.76       13.12    148.79 o 
   6   5  22      134.58     -164.09    145.51 o 
   7   5  22       93.20       39.84    147.57 o 
   8   5  22      108.13     -141.87    132.63 o 
   9   5  22       51.99      -61.70    148.79 o 
  10   5  22       50.18       28.91    163.61 o 
  11   5  22      468.45      499.57    190.94 o 
   0   6  22      601.79      601.83    156.32 o 
   1   6  22      171.46       93.89    136.28 o 
   2   6  22      185.14       27.45    155.83 o 
   3   6  22     1071.26      912.53    200.53 o 
   4   6  22      134.34      325.88    148.67 o 
   5   6  22      830.78      936.09    157.66 o 
   6   6  22      173.20      163.00    159.48 o 
   7   6  22       92.18     -105.91    148.30 o 
   8   6  22        0.56      406.04    122.92 o 
   9   6  22      993.52     1199.30    190.09 o 
  10   6  22        7.36     -120.12    136.76 o 
   1   7  22      210.42      115.14    162.76 o 
   2   7  22        3.02     -178.73    119.15 o 
   3   7  22      430.80      607.66    147.45 o 
   4   7  22       58.20       28.18    162.64 o 
   5   7  22      732.58      673.37    191.30 o 
   6   7  22        6.80      168.34    119.15 o 
   7   7  22      249.46      241.58    180.37 o 
   8   7  22        8.16      -38.14    133.97 o 
   9   7  22       32.24      -66.20    162.76 o 
   0   8  22       11.47     -135.31    113.93 o 
   1   8  22      716.49      756.33    204.05 o 
   2   8  22       79.69      550.34    146.60 o 
   3   8  22      126.90      220.81    141.87 o 
   4   8  22       45.11     -192.76    128.50 o 
   5   8  22      743.07      946.54    197.98 o 
   6   8  22       97.83       58.42    170.29 o 
   7   8  22        2.92      -76.88    117.45 o 
   8   8  22        0.06     -172.59    148.42 o 
   1   9  22      301.87      395.60    169.68 o 
   2   9  22        1.09       62.43    164.82 o 
   3   9  22     1101.42     1367.16    194.94 o 
   4   9  22       17.54      -99.35    124.25 o 
   5   9  22        6.81      440.54    133.36 o 
   6   9  22       13.67      107.61    155.95 o 
   7   9  22      536.41      610.94    165.06 o 
   0  10  22       80.10     -189.36    149.88 o 
   1  10  22      100.57      398.75    140.89 o 
   2  10  22       22.33      -25.51    131.30 o 
   3  10  22        7.19     -203.14    135.43 o 
   4  10  22       41.87     -215.71    143.81 o 
   5  10  22       65.79      320.17    153.65 o 
   1  11  22       16.66        0.00    131.66 o 
   2  11  22       11.45      -13.48    136.04 o 
   1   1  23      340.03      351.51    127.17 o 
   2   1  23      396.12      331.34    130.81 o 
   3   1  23      463.31      303.89    140.16 o 
   4   1  23       20.83     -167.07    111.38 o 
   5   1  23      683.69      619.93    153.65 o 
   6   1  23      436.26      663.78    148.91 o 
   7   1  23      508.96      685.64    143.93 o 
   8   1  23        2.30     -136.89    118.55 o 
   9   1  23       75.45      126.80    135.79 o 
  10   1  23        4.11     -211.89    141.26 o 
  11   1  23      282.45        0.00    140.77 o 
   0   2  23      693.65      765.20    145.87 o 
   1   2  23     1968.13     1627.81    188.87 o 
   2   2  23       83.38      153.65    116.48 o 
   3   2  23       22.41      201.62    100.81 o 
   4   2  23       30.52      323.69    114.42 o 
   5   2  23     1033.87      941.56    179.52 o 
   6   2  23       76.27      257.37    129.23 o 
   7   2  23       33.84      178.42    130.93 o 
   8   2  23      120.06       83.20    163.00 o 
   9   2  23      780.51      913.74    188.02 o 
  10   2  23      140.94      329.89    144.17 o 
  11   2  23       76.16      163.85    140.53 o 
   1   3  23      241.48      105.06    129.48 o 
   2   3  23      104.57      123.52    115.87 o 
   3   3  23      431.33      341.42    151.95 o 
   4   3  23      338.15      392.68    161.91 o 
   5   3  23       32.29      -52.47    109.44 o 
   6   3  23       18.64      259.56    146.48 o 
   7   3  23      200.55      207.09    170.65 o 
   8   3  23       32.52      125.35    129.96 o 
   9   3  23        1.77     -229.38    152.92 o 
  10   3  23        9.61      306.08    126.08 o 
  11   3  23       11.67       15.18    162.39 o 
   0   4  23       16.71        0.00     77.13 o 
   1   4  23      889.48      687.34    157.29 o 
   2   4  23        1.28      246.20    106.03 o 
   3   4  23      309.09      206.85    177.09 o 
   4   4  23        5.24     -136.04    105.18 o 
   5   4  23      963.20     1237.92    193.61 o 
   6   4  23      267.48      290.78    149.88 o 
   7   4  23        0.10      181.46    149.64 o 
   8   4  23        4.64      112.71    121.34 o 
   9   4  23     1019.74      906.34    203.93 o 
  10   4  23        1.09      -78.58    153.89 o 
   1   5  23      109.35      181.58    128.38 o 
   2   5  23      220.85      314.34    128.99 o 
   3   5  23      229.60      140.89    145.14 o 
   4   5  23        1.60       70.20    136.76 o 
   5   5  23       80.12       42.15    144.17 o 
   6   5  23      324.74      395.11    171.74 o 
   7   5  23      864.59      553.98    185.83 o 
   8   5  23        3.95     -184.74    139.92 o 
   9   5  23       47.30      147.94    147.94 o 
  10   5  23       35.86       15.30    155.35 o 
   0   6  23        1.96      -64.25    120.25 o 
   1   6  23        7.91      -64.50    111.74 o 
   2   6  23       45.49      101.78    129.36 o 
   3   6  23        2.29       14.58    128.87 o 
   4   6  23       15.41     -112.23    124.01 o 
   5   6  23       61.01     -172.72    133.73 o 
   6   6  23       66.44     -189.72    130.93 o 
   7   6  23       53.87      131.06    149.15 o 
   8   6  23       66.16      118.79    171.87 o 
   9   6  23        7.40     -106.03    143.93 o 
   1   7  23      384.75      308.63    170.65 o 
   2   7  23       33.51      -34.01    112.84 o 
   3   7  23      477.52      270.25    194.58 o 
   4   7  23      110.04      119.40    152.19 o 
   5   7  23      261.95      104.33    155.35 o 
   6   7  23       14.49      149.27    170.29 o 
   7   7  23      808.62     1070.43    184.01 o 
   8   7  23       13.64      231.75    128.38 o 
   0   8  23       29.59       75.06    146.36 o 
   1   8  23      604.20      661.71    185.11 o 
   2   8  23        6.25      -71.42    109.07 o 
   3   8  23      348.12      265.27    201.62 o 
   4   8  23       54.82       46.40    163.00 o 
   5   8  23     1252.72     1266.34    238.18 o 
   6   8  23       16.66       46.52    175.87 o 
   7   8  23        5.90      -13.36    141.38 o 
   1   9  23        0.55        0.00    109.92 o 
   2   9  23        0.40       82.35    175.15 o 
   3   9  23       52.83       97.41    173.45 o 
   4   9  23      214.62      354.54    192.03 o 
   5   9  23       16.82      209.15    142.96 o 
   6   9  23      129.87       16.15    178.79 o 
   0  10  23      519.03      625.88    213.04 o 
   1  10  23      128.98      210.37    160.69 o 
   2  10  23       16.39       17.25    158.63 o 
   3  10  23       66.95       67.90    184.38 o 
   4  10  23        0.18      168.59    152.68 o 
   0   0  24     1100.70     1296.59    165.19 o 
   1   0  24      436.94      575.60    128.26 o 
   2   0  24       54.95        0.00     97.90 o 
   3   0  24     1312.52     1343.35    196.89 o 
   4   0  24     1809.90     1922.96    229.92 o 
   5   0  24      391.45      563.82    149.15 o 
   6   0  24       96.43      -99.11    109.56 o 
   7   0  24        5.95     -195.31    130.21 o 
   8   0  24       25.76     -176.54    117.69 o 
   9   0  24      392.60      485.84    159.23 o 
  10   0  24      155.23       46.15    148.30 o 
   1   1  24      164.59      240.25    117.21 o 
   2   1  24      819.54      721.47    153.77 o 
   3   1  24      353.44      677.99    122.92 o 
   4   1  24      369.23      564.18    167.74 o 
   5   1  24        7.38     -176.54    117.69 o 
   6   1  24       14.32      -55.26    101.91 o 
   7   1  24       23.70      -91.70    124.50 o 
   8   1  24       53.32       74.09    135.19 o 
   9   1  24       17.05       75.18    163.85 o 
  10   1  24       18.46      411.99    160.81 o 
   0   2  24      151.51      227.74    143.08 o 
   1   2  24       48.56      315.31    112.59 o 
   2   2  24      570.60      391.22    144.66 o 
   3   2  24        3.25     -123.77    121.10 o 
   4   2  24       11.01      124.98    129.36 o 
   5   2  24      688.73      991.60    174.17 o 
   6   2  24       16.14      202.23    113.81 o 
   7   2  24      104.46       87.69    151.95 o 
   8   2  24      275.09      325.63    172.72 o 
   9   2  24      217.45      119.88    169.56 o 
  10   2  24       40.40     -217.17    144.78 o 
   1   3  24      289.00      471.27    146.48 o 
   2   3  24       10.72      -30.97    111.86 o 
   3   3  24      722.14      540.13    173.93 o 
   4   3  24        5.49      -21.50    100.57 o 
   5   3  24        8.39      -55.02    114.90 o 
   6   3  24      269.85      422.07    170.41 o 
   7   3  24      953.38      866.86    203.08 o 
   8   3  24       79.96      133.85    133.85 o 
   9   3  24       49.67       30.12    139.68 o 
  10   3  24      104.74      123.52    152.92 o 
   0   4  24        0.61       60.73    121.95 o 
   1   4  24       55.94       12.75    146.00 o 
   2   4  24        4.74       53.20    137.13 o 
   3   4  24      718.42      890.79    188.14 o 
   4   4  24       22.78       87.94    147.94 o 
   5   4  24      519.66      351.87    186.68 o 
   6   4  24       56.97      -23.20    141.38 o 
   7   4  24       32.79       59.39    161.42 o 
   8   4  24      128.04      -50.04    138.10 o 
   9   4  24      151.01      244.38    152.68 o 
  10   4  24       39.93       63.04    166.89 o 
   1   5  24      343.68      533.45    129.36 o 
   2   5  24      207.94      224.34    135.91 o 
   3   5  24      559.66      641.19    186.81 o 
   4   5  24       59.99      358.79    150.97 o 
   5   5  24       59.83       89.88    137.25 o 
   6   5  24       30.91       44.94    135.06 o 
   7   5  24      317.17       75.67    169.19 o 
   8   5  24      185.05       45.91    177.70 o 
   9   5  24       50.32     -146.97    139.44 o 
   0   6  24     1065.24     1027.07    183.28 o 
   1   6  24      401.55      268.06    180.00 o 
   2   6  24       95.93     -200.41    133.61 o 
   3   6  24      212.72       92.55    164.82 o 
   4   6  24      733.88      706.66    194.21 o 
   5   6  24      455.53      306.57    206.73 o 
   6   6  24       24.37      122.92    147.45 o 
   7   6  24       14.83      -63.89    133.36 o 
   8   6  24       32.78      -66.20    134.33 o 
   1   7  24        0.43       75.06    131.78 o 
   2   7  24      158.47      316.53    151.83 o 
   3   7  24        2.22      318.95    131.54 o 
   4   7  24      376.40      285.07    169.19 o 
   5   7  24       47.16      252.64    148.18 o 
   6   7  24      177.82      380.05    150.12 o 
   7   7  24      145.42      383.69    170.77 o 
   0   8  24        1.48      -12.27    107.86 o 
   1   8  24       15.77      -24.66    133.85 o 
   2   8  24       17.49        0.00    125.47 o 
   3   8  24      115.78       49.68    154.25 o 
   4   8  24       33.02      229.44    140.89 o 
   5   8  24        1.38       32.67    171.38 o 
   6   8  24       14.88       49.19    163.12 o 
   1   9  24      159.51      103.00    188.14 o 
   2   9  24       26.91       17.37    176.97 o 
   3   9  24      601.29      343.61    198.83 o 
   4   9  24       17.40      272.56    136.16 o 
   0  10  24       22.26      158.63    180.61 o 
   1   1  25       76.37      130.93    112.35 o 
   2   1  25       67.13      -63.52    100.45 o 
   3   1  25      223.34       77.86    149.03 o 
   4   1  25       93.43      -65.83    123.16 o 
   5   1  25      112.42      118.42    163.61 o 
   6   1  25      139.02      231.14    143.81 o 
   7   1  25      163.95      279.97    152.31 o 
   8   1  25      200.62      347.01    179.88 o 
   9   1  25        3.87      176.00    155.95 o 
  10   1  25        0.56     -227.74    151.83 o 
   0   2  25      714.76      734.83    157.29 o 
   1   2  25      185.99      206.36    128.99 o 
   2   2  25        0.17      -64.25     94.50 o 
   3   2  25       86.99      160.57    135.19 o 
   4   2  25     1698.24     2008.83    230.17 o 
   5   2  25       20.33      168.47    139.56 o 
   6   2  25       29.58      -23.44    120.61 o 
   7   2  25        2.78      -48.46    112.35 o 
   8   2  25      189.51       78.71    176.00 o 
   9   2  25      277.65      -78.71    147.21 o 
   1   3  25      138.11       37.65    138.95 o 
   2   3  25      332.04       52.59    172.23 o 
   3   3  25        0.66       69.48    130.93 o 
   4   3  25        3.48      207.21    141.99 o 
   5   3  25       73.64       92.55    173.08 o 
   6   3  25       70.43       46.52    154.25 o 
   7   3  25       11.77      140.65    135.43 o 
   8   3  25       18.99        0.00    108.34 o 
   9   3  25       17.27      -53.20    135.67 o 
   0   4  25      660.09      794.47    155.95 o 
   1   4  25      389.63      313.61    163.24 o 
   2   4  25       86.71       41.17    127.90 o 
   3   4  25      103.06      174.05    150.73 o 
   4   4  25      685.17      541.83    210.49 o 
   5   4  25      403.73      484.14    202.96 o 
   6   4  25      298.39      376.65    192.27 o 
   7   4  25       49.62     -113.08    128.75 o 
   8   4  25       65.44      -65.22    128.38 o 
   9   4  25       11.34      -27.09    135.55 o 
   1   5  25       63.77     -136.89    121.70 o 
   2   5  25      163.63      302.19    147.45 o 
   3   5  25      447.19      366.08    190.57 o 
   4   5  25       58.13        0.00    130.08 o 
   5   5  25       81.41      206.97    175.15 o 
   6   5  25       33.63       63.77    173.20 o 
   7   5  25      454.82      481.59    200.53 o 
   8   5  25      453.69      357.58    189.48 o 
   0   6  25       69.82      -35.34    120.73 o 
   1   6  25        1.88      -59.03    116.36 o 
   2   6  25       47.01       91.22    149.15 o 
   3   6  25       21.02       32.19    138.59 o 
   4   6  25       35.68     -110.65    125.95 o 
   5   6  25       11.48      374.34    142.84 o 
   6   6  25        5.34       32.67    166.28 o 
   7   6  25        0.33      -39.96    110.53 o 
   1   7  25       79.23      199.56    160.33 o 
   2   7  25      486.76     1000.71    178.30 o 
   3   7  25       19.17      287.62    165.06 o 
   4   7  25       80.97      184.86    163.73 o 
   5   7  25       72.39      -13.00    142.35 o 
   6   7  25      108.27       16.76    175.02 o 
   0   8  25      304.79      313.12    150.12 o 
   1   8  25        0.55       81.86    169.19 o 
   2   8  25        9.48       34.25    153.40 o 
   3   8  25        8.71        0.00    140.04 o 
   4   8  25      436.11        0.00    163.24 o 
   5   8  25       34.91       34.62    160.33 o 
   1   9  25       22.58     -175.39    150.85 o 
   2   9  25       56.49      -95.10    155.47 o 
   0   0  26       19.15      167.86    115.02 o 
   1   0  26        0.91      -11.05    103.97 o 
   2   0  26      106.85     -177.94    125.83 o 
   3   0  26       23.91       26.24    133.48 o 
   4   0  26      537.70      694.51    167.86 o 
   5   0  26      439.59      534.30    185.35 o 
   6   0  26       58.12      -36.32    109.07 o 
   7   0  26      156.82      183.40    203.45 o 
   8   0  26      475.13      623.82    185.47 o 
   9   0  26      137.42      359.28    153.89 o 
   1   1  26      173.43      272.44    131.06 o 
   2   1  26      214.74       89.39    147.21 o 
   3   1  26      218.49      535.64    133.97 o 
   4   1  26        9.92       42.63    157.66 o 
   5   1  26       80.82        0.00    115.75 o 
   6   1  26       63.98      278.51    149.27 o 
   7   1  26       99.29       66.20    155.23 o 
   8   1  26       97.84      150.85    150.85 o 
   9   1  26        7.60        0.00    132.76 o 
   0   2  26      331.59      345.07    149.88 o 
   1   2  26       70.07     -202.60    135.06 o 
   2   2  26        0.12     -101.42    121.95 o 
   3   2  26      133.63      220.69    129.48 o 
   4   2  26      116.56      -11.66    142.23 o 
   5   2  26       42.59       62.67    174.54 o 
   6   2  26      104.33      -36.80    136.16 o 
   7   2  26      105.75      181.95    161.30 o 
   8   2  26       13.93       83.56    140.77 o 
   1   3  26        2.14      104.09    120.61 o 
   2   3  26     1325.25      989.17    218.14 o 
   3   3  26       44.82        0.00    120.73 o 
   4   3  26      342.68      318.83    176.48 o 
   5   3  26      307.99      780.14    199.07 o 
   6   3  26      560.97      395.84    217.66 o 
   7   3  26        4.95     -212.25    141.50 o 
   8   3  26      204.34      234.66    170.89 o 
   0   4  26      344.14       52.35    174.54 o 
   1   4  26      110.35      202.23    149.64 o 
   2   4  26       81.59       28.18    152.07 o 
   3   4  26        0.68     -192.03    128.02 o 
   4   4  26      118.97      364.14    163.85 o 
   5   4  26       11.93     -210.98    140.65 o 
   6   4  26        0.63      -89.03    124.01 o 
   7   4  26        1.48      -26.24    118.91 o 
   8   4  26        1.06      152.43    146.72 o 
   1   5  26        0.97      -83.81    105.06 o 
   2   5  26      115.51      398.75    137.74 o 
   3   5  26       45.58      312.27    139.68 o 
   4   5  26        0.39       33.16    153.77 o 
   5   5  26       62.65      219.96    176.72 o 
   6   5  26      258.69      253.97    201.02 o 
   7   5  26      117.16      -26.96    138.59 o 
   0   6  26      171.69      -61.70    145.63 o 
   1   6  26       90.00      163.12    144.54 o 
   2   6  26       22.81        0.00    125.95 o 
   3   6  26       51.19       98.63    145.02 o 
   4   6  26      282.08      346.89    181.83 o 
   5   6  26       81.20      155.59    182.07 o 
   6   6  26      156.59      414.79    169.32 o 
   1   7  26      137.28       31.46    185.83 o 
   2   7  26      163.66       82.23    184.13 o 
   3   7  26       47.07      -91.82    146.60 o 
   4   7  26       39.97      213.77    151.10 o 
   5   7  26        0.85     -136.04    146.60 o 
   0   8  26      359.08      383.94    199.92 o 
   1   8  26       13.25     -214.74    151.83 o 
   2   8  26        1.68     -162.15    144.29 o 
   1   1  27        9.82      115.75    111.50 o 
   2   1  27      932.69     1233.43    193.49 o 
   3   1  27        0.03       82.96    151.58 o 
   4   1  27       16.72      204.78    144.78 o 
   5   1  27        3.56      155.71    160.33 o 
   6   1  27      494.11      953.95    171.50 o 
   7   1  27        0.55      -13.12    139.80 o 
   8   1  27      175.37       53.32    177.09 o 
   0   2  27       43.52       76.88    150.37 o 
   1   2  27        0.01     -176.48    133.61 o 
   2   2  27       67.51      -35.59    137.74 o 
   3   2  27       20.63       14.21    163.85 o 
   4   2  27      349.44      150.25    179.03 o 
   5   2  27       14.41      -12.51    129.48 o 
   6   2  27      413.65      223.85    202.96 o 
   7   2  27       16.63      -13.24    133.24 o 
   1   3  27        2.50      -95.59    129.84 o 
   2   3  27       71.50       83.81    164.09 o 
   3   3  27       52.43      293.81    149.76 o 
   4   3  27       16.41       62.31    155.71 o 
   5   3  27        0.00      -38.14    122.55 o 
   6   3  27       14.08       52.59    157.90 o 
   7   3  27       39.39     -201.62    141.62 o 
   0   4  27      283.77      149.15    147.94 o 
   1   4  27        6.53      -73.24    107.86 o 
   2   4  27        4.47       14.45    151.58 o 
   3   4  27       17.37      -24.90    135.43 o 
   4   4  27      489.27      534.55    192.39 o 
   5   4  27        0.62       68.99    172.47 o 
   6   4  27      207.95      637.91    173.57 o 
   1   5  27        3.38      188.75    147.45 o 
   2   5  27      410.58      925.40    182.68 o 
   3   5  27       20.32      143.93    149.15 o 
   4   5  27       29.47      -65.10    143.20 o 
   5   5  27       21.12      -13.24    121.10 o 
   6   5  27      692.01      826.17    204.78 o 
   0   6  27      223.97      368.63    162.27 o 
   1   6  27       26.13      -25.87    125.71 o 
   2   6  27       24.86       79.68    150.49 o 
   3   6  27        0.13       33.64    166.16 o 
   4   6  27       47.69      248.39    170.04 o 
   1   7  27       44.80      176.85    141.02 o 
   2   7  27      333.99      117.69    210.73 o 
   0   0  28      595.29      723.17    154.98 o 
   1   0  28       52.07       13.24    134.09 o 
   2   0  28        6.89      -49.31    125.59 o 
   3   0  28      124.99        0.00    125.95 o 
   4   0  28      133.50      117.94    141.38 o 
   5   0  28       87.82       46.88    173.45 o 
   6   0  28       54.70       16.76    154.13 o 
   1   1  28        2.70      -49.07    135.43 o 
   2   1  28        0.74      -49.43    129.60 o 
   3   1  28      160.21      186.32    149.52 o 
   4   1  28        1.04       30.12    129.36 o 
   5   1  28        5.11       47.86    168.34 o 
   6   1  28       63.77      188.26    195.67 o 
   0   2  28      323.94      518.03    164.34 o 
   1   2  28       11.97      204.17    139.56 o 
   2   2  28       99.38      -62.31    140.53 o 
   3   2  28       10.73       14.70    148.67 o 
   4   2  28      224.96      308.75    148.06 o 
   5   2  28       11.05        0.00    124.50 o 
   6   2  28       58.80      -13.48    157.53 o 
   1   3  28      160.28      251.91    145.51 o 
   2   3  28      507.38      463.13    155.83 o 
   3   3  28       22.59        0.00    129.36 o 
   4   3  28      237.65      255.55    173.45 o 
   5   3  28       72.62       34.01    182.92 o 
   6   3  28      103.91       54.41    174.78 o 
   0   4  28      143.11      -38.38    158.14 o 
   1   4  28       54.75       57.82    144.54 o 
   2   4  28      107.44       59.76    166.28 o 
   3   4  28        0.39       15.79    168.22 o 
   4   4  28      343.85      348.35    183.89 o 
   5   4  28        7.14      -27.09    131.54 o 
   1   5  28        0.23     -184.13    142.84 o 
   2   5  28       34.40      -13.24    154.98 o 
   3   5  28       17.76     -174.17    149.88 o 
   4   5  28       18.20       86.48    178.91 o 
   0   6  28      415.75      350.05    181.95 o 
   1   6  28      173.11      125.10    159.60 o 
   1   1  29       54.31      -64.37    118.79 o 
   2   1  29       19.41     -142.72    131.66 o 
   3   1  29      103.28     -210.13    145.02 o 
   4   1  29       34.93      139.31    167.49 o 
   5   1  29        6.68      147.57    158.14 o 
   0   2  29      300.13      564.79    161.18 o 
   1   2  29       96.22      155.35    137.74 o 
   2   2  29        1.56     -209.40    151.58 o 
   3   2  29        9.34      242.31    155.95 o 
   4   2  29      365.46      460.09    181.58 o 
   1   3  29       36.82     -145.02    155.47 o 
   2   3  29        0.36      -79.68    134.09 o 
   3   3  29        0.33        0.00    109.07 o 
   4   3  29       25.51      131.06    157.17 o 
   0   4  29      277.24       87.33    181.95 o 
   1   4  29      173.10      134.58    173.81 o 
   2   4  29        5.46      -13.48    136.04 o 
   0   0  30      107.30      -13.48    150.49 o 
   1   0  30      316.64      128.99    187.29 o 
   2   0  30        7.58       58.30    132.15 o 
   1   1  30       47.82      272.68    136.76 o 
   2   1  30      168.75      192.64    154.62 o 
   0   2  30       37.60        0.00    133.36 o 
   1   2  30        0.71        0.00    141.74 o 
                                                 
